# Supplementary material for: Genome-Wide Association Study and Genomic Prediction of Soft Wheat End-Use Quality Traits Under Post-Anthesis Heat-Stressed Conditions
Source: Biology (Basel). 2024 Nov 22;13(12):962. doi: 10.3390/biology13120962 (PMC11727209; doi:10.3390/biology13120962)
Supplement: Supplementary file 1 [file biology-13-00962-s001.zip › Supplementary Table.xlsx]

## Sheet: Table S1
Table S1: Summary of ANOVA results testing the effects of genotype (G), environment (E), and genotype-by-environment interaction (G×E).
Trait	G	E	GxE
GY	1480461**	135148126**	785290
TW	8.48***	1401.75***	1.55***
GP	1.45***	340.42***	0.68*
GH	296.02***	73.70***	29.24***
GD	0.035***	0.129***	0.0049***
IGW	30.78***	234.72***	3.84***
AFY	13.38***	232.35***	2.83**
SE	56.67***	824.77***	7.38***
FP	1.248***	674.02***	0.53**
LA	372.25***	17422.09***	85.70***
SC	47.28***	167.06***	6.08***
GY, grain weight (kg ha-1); TW, test weight (lb bu-1); GP, grain protein (%); GH, grain hardness; GD, grain diameter (mm); IGW, individual grain weight (mg); FY, flour yield (%), SE, softness equivalence (%); FP, flour protein (%); LA, lactic acid solvent retention capacity (%); SC, sodium carbonate solvent retention capacity (%).

## Sheet: Table S2
Table S2: Summary of all significant markers and their functional annotations associated with end-use quality traits.
Env	Trait	SNP	Chr	Pos	Arm	P.value	Neglog	MAF	H&B.P.Value	PVE	Gene	Position of gene	Function
G18	GD	S1A_148267693	1A	148267693	Short	7.03e-06	5.15307	0.180258	0.0158141	4.52274	TraesCS1A02G125000	1A:148267040-148271421	SHAGGY-like kinase
C17	SE	S1A_310247417	1A	310247417	Long	4.36e-06	5.36032	0.100427	0.0150531	7.78223
G18	GH	S1A_462617163	1A	462617163	Long	7.73e-07	6.11191	0.158798	0.00400058	2.17025	TraesCS1A02G267600	1A:462617163-462617163	Chaperone protein dnaJ
G18	LA	S1A_520868230	1A	520868230	Long	2.06e-06	5.68637	0.293991	0.0142102	1.9764
C17	IGW	S1A_545888499	1A	545888499	Long	3.48e-07	6.45817	0.262821	0.0024033	0.240203	TraesCS1A02G367300	1A:545887964-545891362	Bromodomain-like superfamily
Q16	LA	S1A_563292516	1A	563292516	Long	7.51e-07	6.12453	0.345178	0.00518139	1.38294
G18	SC	S1A_585645864	1A	585645864	Long	3.08e-08	7.51182	0.246781	0.0002124	2.53307
G18	GH	S1A_587843289	1A	587843289	Long	1.3e-05	4.88773	0.178112	0.0335179	0.704662
C17	SE	S1A_589792334	1A	589792334	Long	1.34e-05	4.87314	0.284188	0.0346629	0.730701	TraesCS1A02G441100	1A:589791043-589792882	NA
G18	LA	S1B_121514158	1B	121514158	Short	1.82e-05	4.74044	0.158798	0.0418226	1.65443
C17	SE	S1B_245956956	1B	245956956	Long	2.53e-05	4.59771	0.482906	0.0425025	1.787	TraesCS1B02G152600	1B:245961329-245961790	NA
C17	IGW	S1B_390562702	1B	390562702	Long	1.06e-11	10.9752	0.0705128	2.19e-07	7.26455
Q16	SC	S1B_498063992	1B	498063992	Long	1.93e-06	5.7141	0.190355	0.00513878	1.99893
C16	SE	S1B_623834862	1B	623834862	Long	9.32234e-06	5.03048	0.489474	0.0214476	0.759297
Q16	SC	S1B_635795408	1B	635795408	Long	6.16e-09	8.2101	0.281726	6.38e-05	4.94247
C17	LA	S1B_646777021	1B	646777021	Long	2.66e-06	5.57472	0.350427	0.0183762	2.4299	TraesCS1B02G423900	1B:646777021-646777021	Tesmin/TSO1-like CXC domain-containing protein
Q16	LA	S1B_657384569	1B	657384569	Long	2.98e-07	6.52587	0.162437	0.00308461	3.70788
C17	LA	S1D_15602439	1D	15602439	Short	2.22e-06	5.65346	0.106838	0.0183762	2.17186
G18	LA	S1D_411400640	1D	411400640	Long	9.11e-06	5.0407	0.429185	0.0366377	3.06394
C16	LA	S1D_415773543	1D	415773543	Long	1.08e-10	9.96558	0.413158	2.24e-06	1.50132
C17	LA	S1D_415773543	1D	415773543	Long	5.4e-10	9.26741	0.444444	1.12e-05	2.99882
G18	SC	S1D_446644225	1D	446644225	Long	9.11e-06	5.04061	0.100858	0.0314296	3.50198	TraesCS1D02G366700	1D:446644225-446644225	Cytochrome P450 protein
C17	SC	S2A_15395257	2A	15395257	Short	4.46e-06	5.35039	0.378205	0.0115509	0.761466	TraesCS2A02G035300	2A:15395257-15395257	Chalcone synthase
G18	GH	S2A_306133527	2A	306133527	Short	4.16e-07	6.38047	0.0772532	0.00373517	38.8041
C16	SE	S2A_45101994	2A	45101994	Short	7.53262e-10	9.12305	0.144737	1.5597e-05	2.99605	TraesCS2A02G092300	2A:45101994-45101994	Non-structural polyprotein 1A
C17	FP	S2A_47779734	2A	47779734	Short	9.35e-09	8.0294	0.290598	9.68e-05	1.9861
C16	LA	S2A_549099484	2A	549099484	Long	1.98e-06	5.70426	0.0605263	0.0102277	4.28841
C17	SE	S2A_587276110	2A	587276110	Long	2.55e-05	4.59355	0.113248	0.0425025	1.10449	TraesCS2A02G348400	2A:587276110-587276110	Chaperone protein ClpB 2
C17	SC	S2A_723133299	2A	723133299	Long	9.22e-10	9.03547	0.113248	9.54e-06	11.8897
C16	SE	S2A_749524522	2A	749524522	Long	1.24788e-06	5.90383	0.0973684	0.00861284	0.789826
C17	IGW	S2A_768257940	2A	768257940	Long	1.43e-06	5.845	0.331197	0.0073967	5.63583
C17	FP	S2A_769192776	2A	769192776	Long	1.68e-05	4.77415	0.429487	0.0496079	1.4916
Q16	LA	S2B_319090	2B	319090	Short	2.28e-06	5.64283	0.208122	0.0117816	3.69158	TraesCS2B02G000700	2B:319090-319090	3'-N-debenzoyl-2'-deoxytaxol N-benzoyltransferase
Q16	SC	S2B_477606506	2B	477606506	Long	4.9e-08	7.30967	0.116751	0.000338303	8.28293	TraesCS2B02G334200	2B:477606506-477606506	extracellular ligand-gated ion channel protein (DUF3537)
C17	SC	S2B_483465214	2B	483465214	Long	1.04e-11	10.9842	0.179487	2.15e-07	6.64169	TraesCS2B02G338400	2B:483465214-483465214	Sugar transporter, putative
C16	SE	S2B_538957737	2B	538957737	Long	6.98747e-06	5.15568	0.118421	0.0206689	6.69264
C17	FP	S2B_542350322	2B	542350322	Long	8.85e-06	5.05328	0.175214	0.0366312	1.8917
Q16	SC	S2B_790316451	2B	790316451	Long	7.36e-07	6.13294	0.48731	0.00254102	1.5959
C16	SE	S2B_98622802	2B	98622802	Short	1.23143e-05	4.90959	0.147368	0.0237576	2.80769
C17	SC	S2D_109031092	2D	109031092	Short	2.47e-08	7.60789	0.393162	8.51e-05	3.81115	TraesCS2D02G164500	2D:109031092-109031092	Glycosyltransferase
Q16	IGW	S2D_131773882	2D	131773882	Short	8.61e-08	7.06489	0.126904	0.00178323	2.2198	TraesCS2D02G188700	2D:131776031-131778162	Thaumatin family
G18	GD	S2D_381224190	2D	381224190	Long	3.98e-08	7.40019	0.124464	0.000205988	1.38753
C17	SE	S2D_443240793	2D	443240793	Long	2.05e-07	6.68761	0.153846	0.001417	5.08077
Q16	GD	S2D_46187273	2D	46187273	Short	2.87e-06	5.54174	0.314721	0.0100027	0.618711
C17	FP	S2D_61757805	2D	61757805	Short	1.88e-07	6.7264	0.149573	0.00129591	7.58847
G18	GD	S2D_626409771	2D	626409771	Long	2.41e-09	8.61863	0.150215	2.49e-05	2.82721
C17	SE	S2D_626609192	2D	626609192	Long	6.57e-06	5.18244	0.452991	0.0194338	3.4849
Q16	GD	S3A_263436897	3A	263436897	Short	2.9e-06	5.53783	0.106599	0.0100027	2.25163
C16	SE	S3A_434457365	3A	434457365	Long	1.02402e-06	5.98969	0.171053	0.00861284	2.15684
Q16	TW	S3A_477563667	3A	477563667	Long	1.38e-05	4.86133	0.304569	0.0490912	2.75591
C17	SE	S3A_699580697	3A	699580697	Long	2.26e-05	4.64606	0.0726496	0.0425025	1.14603
C17	SC	S3A_705926258	3A	705926258	Long	5.81e-06	5.23567	0.294872	0.0133715	1.94656
C17	FP	S3A_726237165	3A	726237165	Long	1.92e-05	4.71746	0.258547	0.0496079	1.51611	TraesCS3A02G503700	3A:726238793-726240602	Ubiquitin-like domain
Q16	LA	S3A_727396932	3A	727396932	Long	4.97e-06	5.30345	0.406091	0.0171592	2.19642	TraesCS3A02G505600	3A:727396932-727396932	Disease resistance protein RPM1
Q16	LA	S3A_734268303	3A	734268303	Long	3.99e-06	5.39938	0.28934	0.0165099	3.09048
Q16	SC	S3A_9812273	3A	9812273	Short	9.4e-08	7.02707	0.200508	0.000486367	4.11457	TraesCS3A02G013600	3A:9812273-9812273	O-acyltransferase WSD1
G18	LA	S3B_190898118	3B	190898118	Short	5.38e-09	8.26907	0.178112	0.000111436	0.636185	TraesCS3B02G181900	3B:190897993-190905712	Protein kinase-like domain superfamily
C17	SE	S3B_367030060	3B	367030060	Long	2.63e-05	4.58061	0.423077	0.0425025	5.09932
C17	FP	S3B_544109536	3B	544109536	Long	1.2e-05	4.92187	0.0876068	0.0413121	2.22493
C17	TW	S3B_572679800	3B	572679800	Long	3.36e-06	5.4739	0.275862	0.0139066	0.145111	TraesCS3B02G360900	3B:572678592-572680212	Basic-leucine zipper domain
G18	LA	S3B_618690170	3B	618690170	Long	5.17e-06	5.28625	0.167382	0.0267784	1.62212	TraesCS3B02G393300	3B:618687759-618692587	WRKY domain superfamily
C17	SE	S3B_63392323	3B	63392323	Short	6.74e-12	11.1715	0.0833333	1.4e-07	2.33356
C16	SE	S3B_63404633	3B	63404633	Short	2.50433e-05	4.60131	0.123684	0.0432123	3.09959	TraesCS3B02G094900	3B:63404633-63404633	transmembrane protein, putative (DUF594)
G18	SC	S3B_744592150	3B	744592150	Long	4.47e-06	5.34987	0.23176	0.0185037	1.92391	TraesCS3B02G500300	3B:744591760-744592931	FBD domain
Q16	SC	S3B_754947330	3B	754947330	Long	4.92e-06	5.30808	0.208122	0.011318	2.76763
Q16	LA	S3B_824151855	3B	824151855	Long	3e-08	7.5223	0.451777	0.000622015	3.41436
G18	GH	S3B_9930416	3B	9930416	Short	2.28e-08	7.64186	0.0879828	0.000472316	1.96658
C17	SE	S3D_472404989	3D	472404989	Long	6.54e-07	6.18461	0.350427	0.00334618	1.68955	TraesCS3D02G358900	3D:472402629-472406385	GDP-fucose protein O-fucosyltransferase
G18	LA	S3D_498116346	3D	498116346	Long	1.6e-05	4.7955	0.0987124	0.0418226	1.30125	TraesCS3D02G382400	3D:498116146-498118349	F-box-like domain superfamily
C17	FP	S3D_578813080	3D	578813080	Long	1.06e-06	5.97639	0.149573	0.00546572	2.27913
C17	TW	S4A_101431115	4A	101431115	Short	3.98e-08	7.39995	0.125	0.000824407	6.52835
C16	LA	S4A_509248806	4A	509248806	Long	1.52e-06	5.81931	0.1	0.0102277	0.471366
G18	GH	S4A_618277948	4A	618277948	Long	1.49e-05	4.82627	0.390558	0.034323	2.11774	TraesCS4A02G335800	4A:618277948-618277948	Ankyrin repeat family protein
G18	GD	S4A_665625635	4A	665625635	Long	6.3e-10	9.20066	0.360515	1.3e-05	4.13029	TraesCS4A02G388000	4A:665623977-665628887	SLC26A/SulP transporter
Q16	GD	S4A_719976218	4A	719976218	Long	8.24e-06	5.08401	0.119289	0.0213304	2.76156
C16	LA	S4A_740538449	4A	740538449	Long	7.25e-06	5.1399	0.486842	0.027933	19.947	TraesCS4A02G490300	4A:740538247-740541111	P-loop containing nucleoside triphosphate hydrolase
G18	GD	S4B_14543868	4B	14543868	Short	8.22e-06	5.08519	0.0665236	0.0158141	1.99428
G18	GD	S4B_213992275	4B	213992275	Short	5.38e-08	7.26927	0.0793991	0.000222769	2.7993
C17	TW	S4B_284635253	4B	284635253	Short	2.76e-07	6.55903	0.103448	0.00285785	3.21398
C16	LA	S4B_654793625	4B	654793625	Long	1.5e-09	8.82336	0.186842	1.55e-05	5.80377	TraesCS4B02G368900	4B:654793625-654793625	Cortical cell-delineating protein
G18	GD	S4D_426377364	4D	426377364	Long	6.19e-07	6.20866	0.248927	0.00213444	1.54819
C16	SE	S5A_47121346	5A	47121346	Short	1.26212e-05	4.8989	0.0763158	0.0237576	4.65147
Q16	IGW	S5A_492101403	5A	492101403	Long	4.76e-06	5.32278	0.444162	0.012309	1.99355
G18	GD	S5A_511019240	5A	511019240	Long	4.07e-06	5.39003	0.130901	0.0105434	2.24269
Q16	SC	S5A_547555438	5A	547555438	Long	1.99e-06	5.70215	0.164975	0.00513878	1.58412
Q16	TW	S5A_586599769	5A	586599769	Long	6.51e-12	11.1864	0.14467	1.35e-07	7.64507	TraesCS5A02G391300	5A:586599769-586599769	Phytochrome
C17	SE	S5A_666598512	5A	666598512	Long	2.67e-05	4.57374	0.331197	0.0425025	0.979379
Q16	TW	S5A_689153751	5A	689153751	Long	1.97e-06	5.70503	0.380711	0.0121585	1.96505	TraesCS5A02G530200	5A:689155443-689156097	Flowering-promoting factor 1
C16	SE	S5A_703364168	5A	703364168	Long	3.41597e-06	5.46649	0.0789474	0.0117885	3.5054
G18	SC	S5B_466740483	5B	466740483	Long	3.58e-07	6.4459	0.10515	0.00185411	2.42952
Q16	IGW	S5B_497221015	5B	497221015	Long	8.51e-07	6.06982	0.104061	0.005877	3.62697
Q16	TW	S5B_508038186	5B	508038186	Long	7.8e-08	7.10774	0.101523	0.000807836	6.53936
Q16	GD	S5B_519443211	5B	519443211	Long	9.85e-09	8.00639	0.137056	0.000204035	12.315
Q16	IGW	S5B_519443211	5B	519443211	Long	1.3e-05	4.88633	0.137056	0.0269006	0.986649
Q16	IGW	S5B_526603481	5B	526603481	Long	6.32e-06	5.19927	0.13198	0.0145405	1.19128
Q16	TW	S5B_531378358	5B	531378358	Long	2.35e-06	5.62916	0.0888325	0.0121585	1.66689
C17	FP	S5B_583295527	5B	583295527	Long	1.85e-10	9.73177	0.25	3.84e-06	2.99322	TraesCS5B02G407600	5B:583295527-583295527	Myb family transcription factor-like protein
C17	TW	S5B_587426451	5B	587426451	Long	1.72e-06	5.76391	0.469828	0.00891515	3.13655
C17	LA	S5B_615199008	5B	615199008	Long	7.56e-06	5.12152	0.162393	0.026087	2.1998	TraesCS5B02G442100	5B:615198641-615201407	Ribosomal protein L4 domain superfamily
Q16	GD	S5B_6367070	5B	6367070	Short	3.4e-06	5.46896	0.0913706	0.0100471	0.715357	TraesCS5B02G004300	5B:6364821-6368699	Protein kinase-like domain superfamily
C17	IGW	S5D_332197956	5D	332197956	Long	1.34e-08	7.87232	0.190171	0.000138915	7.09193
C17	SC	S5D_345035073	5D	345035073	Long	2.79e-09	8.55441	0.143162	1.16e-05	3.88857	TraesCS5D02G236600	5D:345034595-345035551	NA
G18	GH	S5D_476621216	5D	476621216	Long	3.14e-06	5.50317	0.186695	0.0108338	0.691118	TraesCS5D02G413700	5D:476620433-476622805	Cold-regulated 413 protein
G18	LA	S5D_542990442	5D	542990442	Long	1.61e-08	7.79223	0.414163	0.000167047	1.67191	TraesCS5D02G522300	5D:542990667-542992573	NADP-dependent oxidoreductase domain superfamily
Q16	IGW	S5D_543828355	5D	543828355	Long	3.9e-06	5.40878	0.238579	0.0115403	1.59668	TraesCS5D02G525700	5D:543828355-543828355	Leucine-rich repeat receptor-like protein kinase
C16	LA	S6A_16289852	6A	16289852	Short	8.09e-06	5.09183	0.142105	0.027933	1.68584
G18	SC	S6A_542256574	6A	542256574	Long	1.33e-08	7.87632	0.259657	0.000199175	2.88218	TraesCS6A02G307800	6A:542256574-542256574	Starch synthase, chloroplastic/amyloplastic
G18	LA	S6A_544176502	6A	544176502	Long	1.76e-05	4.75517	0.263948	0.0418226	1.20402
Q16	TW	S6A_58001511	6A	58001511	Short	1.42e-05	4.84694	0.236041	0.0490912	3.64142	TraesCS6A02G089900	6A:58003978-58006157	NA
Q16	GD	S6A_594958823	6A	594958823	Long	1.82e-05	4.73973	0.296954	0.0377024	4.14796	TraesCS6A02G369300	6A:594958823-594958823	GDSL esterase/lipase
Q16	IGW	S6A_594958823	6A	594958823	Long	2.27e-06	5.64367	0.296954	0.00989538	0.819344	TraesCS6A02G369300	6A:594958823-594958823	GDSL esterase/lipase
Q16	GD	S6A_598593203	6A	598593203	Long	1.09e-05	4.9618	0.0761421	0.0251219	3.06175
C17	SC	S6A_611293571	6A	611293571	Long	7.74e-07	6.1114	0.0790598	0.00228874	10.0499	TraesCS6A02G404700	6A:611293571-611293571	Serine/threonine-protein phosphatase
C17	LA	S6B_118986455	6B	118986455	Short	6.05e-06	5.21852	0.108974	0.0250382	3.64344
Q16	IGW	S6B_154004312	6B	154004312	Short	2.39e-06	5.62169	0.263959	0.00989538	1.32913
G18	GH	S6B_462165779	6B	462165779	Long	5.41e-07	6.26666	0.287554	0.00373517	1.31358	TraesCS6B02G257900	6B:462165779-462165779	Adenosine kinase-like protein
G18	SC	S6B_462165779	6B	462165779	Long	1.92e-08	7.71583	0.287554	0.000199175	4.09687	TraesCS6B02G257900	6B:462165779-462165779	Adenosine kinase-like protein
C17	SC	S6B_621092838	6B	621092838	Long	2.17e-09	8.6633	0.247863	1.16e-05	1.46285
Q16	LA	S6B_6273567	6B	6273567	Short	1.26e-05	4.90126	0.208122	0.0371314	1.03736	TraesCS6B02G010500	6B:6269353-6271813	NA
C16	SE	S6B_651666506	6B	651666506	Long	1.85024e-06	5.73277	0.323684	0.00957776	0.860591
G18	LA	S6B_76273763	6B	76273763	Short	1.06e-05	4.97402	0.0751073	0.0366377	1.98169
G18	GH	S6D_12450005	6D	12450005	Short	1.46e-06	5.83586	0.197425	0.0060432	0.853158
C16	SE	S6D_272110108	6D	272110108	Long	8.83434e-06	5.05383	0.263158	0.0214476	1.52822
Q16	GD	S7A_107851860	7A	107851860	Short	2.43e-06	5.61478	0.126904	0.0100027	2.6462	TraesCS7A02G154800	7A:107847059-107853288	Zinc finger, RanBP2-type superfamily
Q16	GD	S7A_27206610	7A	27206610	Short	3.8e-08	7.42067	0.116751	0.000393002	0.604859
C17	LA	S7A_661918395	7A	661918395	Long	4.5e-06	5.34647	0.136752	0.0233115	1.9223
Q16	IGW	S7A_709756160	7A	709756160	Long	3.09e-07	6.51045	0.19797	0.00319609	2.00343
Q16	SC	S7A_723259481	7A	723259481	Long	3.67e-07	6.43476	0.48731	0.00152183	1.00145	TraesCS7A02G549100	7A:723259779-723265225	Glycosyl hydrolase, family 13, catalytic domain
C16	SE	S7B_113442605	7B	113442605	Short	3.14844e-06	5.5019	0.0947368	0.0117885	1.21049	TraesCS7B02G098900	7B:113444856-113445620	SKP1/BTB/POZ domain superfamily
C17	SE	S7B_273416670	7B	273416670	Short	4.73e-09	8.32485	0.0491453	4.9e-05	0.874422
C17	SE	S7B_44873979	7B	44873979	Short	8.08e-07	6.09258	0.0747863	0.00334618	2.68381
G18	GH	S7B_47118300	7B	47118300	Short	1.15e-05	4.93962	0.11588	0.0335179	1.16155
G18	GD	S7B_504234812	7B	504234812	Long	8.4e-06	5.07566	0.124464	0.0158141	2.77735	TraesCS7B02G274900	7B:504234812-504234812	Peroxidase
C17	TW	S7B_702680313	7B	702680313	Long	7.14e-07	6.14607	0.381466	0.00493071	2.94964
C17	SC	S7B_704288297	7B	704288297	Long	2.75e-09	8.56021	0.0641026	1.16e-05	3.68176	TraesCS7B02G438400	7B:704288297-704288297	Cytochrome P450 family protein, expressed
Q16	SC	S7B_727918826	7B	727918826	Long	2.42e-11	10.6163	0.0837563	5.01e-07	5.5392
Q16	IGW	S7B_732593690	7B	732593690	Long	3.11e-06	5.50742	0.21066	0.010728	3.43032	TraesCS7B02G476600	7B:732593690-732593690	Disease resistance protein (TIR-NBS-LRR class) family
G18	GD	S7B_747090318	7B	747090318	Long	8.42e-07	6.07462	0.0965665	0.002491	4.07198
Q16	GD	S7D_180984752	7D	180984752	Short	6.7e-07	6.17389	0.111675	0.00462467	0.787615	TraesCS7D02G220600	7D:180983558-180985666	Leucine-rich repeat domain superfamil
G18	GD	S7D_234805037	7D	234805037	Short	1.51e-08	7.82234	0.118026	0.000103904	1.85588	TraesCS7D02G259300	7D:234805301-234808807	NA
TW, test weight (lb bu-1); GH, grain hardness; GD, grain diameter (mm); IGW, individual grain weight (mg); SE, softness equivalence (%); FP, flour protein (%); LA, lactic acid solvent retention capacity (%); SC, sodium carbonate solvent retention capacity (%). C16, Citra 2016; C17, Citra 2017; Q16. Quincy 2016; G18, Griffin 2018.

## Sheet: Table S3
Table S3: Fold-wise accuracy values of within -environment genomic selection using 4 models.
Trait	Model	Env	Fold 1	Fold 2	Fold 3	Fold 4	Fold 5	Mean
IGW	SVM	G18	0.467562	0.672326	0.748651	0.670065	0.418082	0.595337
IGW	rrBLUP	G18	0.467033	0.670819	0.745777	0.670351	0.421178	0.595032
IGW	BRR	G18	0.481123	0.64155	0.727914	0.671956	0.423942	0.589297
IGW	RF	G18	0.559127	0.651829	0.654079	0.540786	0.401489	0.561462
AFY	RF	C17	0.569734	0.525131	0.256781	0.731378	0.669337	0.550472
GD	rrBLUP	G18	0.211556	0.668341	0.686088	0.778587	0.34066	0.537046
GD	BRR	G18	0.222197	0.649374	0.660825	0.792126	0.32986	0.530876
AFY	BRR	C17	0.53631	0.543062	0.220082	0.694564	0.615502	0.521904
GH	RF	C17	0.453179	0.457182	0.657039	0.586376	0.434198	0.517595
AFY	rrBLUP	C17	0.534044	0.530704	0.194549	0.69085	0.609735	0.511976
TW	SVM	C17	0.433237	0.601067	0.449872	0.549854	0.48926	0.504658
TW	rrBLUP	C17	0.430501	0.598298	0.451377	0.547604	0.49523	0.504602
GD	RF	G18	0.267365	0.576566	0.641899	0.747491	0.285764	0.503817
AFY	SVM	C17	0.539405	0.528387	0.18445	0.662634	0.603438	0.503663
AFY	RF	Q16	0.465172	0.54628	0.478558	0.606664	0.403949	0.500125
TW	BRR	C17	0.435632	0.599713	0.407189	0.540971	0.486704	0.494042
SE	BRR	C17	0.548803	0.314976	0.523697	0.607784	0.462706	0.491593
SE	rrBLUP	C17	0.528557	0.30011	0.541529	0.602455	0.461368	0.486804
SE	SVM	C17	0.528115	0.298439	0.541518	0.602256	0.460366	0.486139
AFY	rrBLUP	C16	0.406888	0.560461	0.516856	0.434936	0.503417	0.484512
AFY	SVM	C16	0.407579	0.56199	0.508877	0.436357	0.507454	0.484452
AFY	RF	C16	0.389177	0.57192	0.527649	0.401612	0.520757	0.482223
AFY	BRR	C16	0.411429	0.550874	0.51978	0.424343	0.495264	0.480338
GH	BRR	C17	0.396987	0.44282	0.522116	0.677284	0.336594	0.47516
GH	rrBLUP	C17	0.39745	0.413164	0.555108	0.662024	0.340534	0.473656
GH	SVM	C17	0.397186	0.412497	0.555051	0.66149	0.339605	0.473166
LA	SVM	C17	0.356575	0.335474	0.594557	0.549605	0.519462	0.471135
LA	rrBLUP	C17	0.357294	0.334136	0.589508	0.550343	0.52014	0.470284
TW	SVM	Q16	0.400421	0.319029	0.728011	0.45223	0.445126	0.468963
TW	rrBLUP	Q16	0.39839	0.315345	0.725408	0.443537	0.450748	0.466685
TW	BRR	Q16	0.38761	0.310117	0.699675	0.493652	0.434326	0.465076
IGW	RF	Q16	0.51014	0.403603	0.572446	0.619067	0.218219	0.464695
IGW	RF	C17	0.360517	0.419112	0.372907	0.683	0.481679	0.463443
LA	BRR	C17	0.342471	0.354482	0.550607	0.529224	0.486368	0.45263
GD	RF	Q16	0.428936	0.480355	0.615274	0.571717	0.159849	0.451226
LA	RF	C17	0.4051	0.227253	0.542382	0.61083	0.460264	0.449166
AFY	BRR	Q16	0.396329	0.497796	0.421972	0.605803	0.321995	0.448779
GD	SVM	G18	0.214808	0.420832	0.616657	0.741181	0.242336	0.447163
IGW	BRR	Q16	0.471555	0.368511	0.713468	0.601021	0.0796603	0.446843
SE	RF	C17	0.519792	0.235278	0.454468	0.564653	0.454636	0.445765
GD	BRR	Q16	0.488711	0.447446	0.617712	0.566354	0.103033	0.444651
GD	rrBLUP	Q16	0.486702	0.467801	0.632245	0.55667	0.0729626	0.443276
IGW	BRR	C17	0.42082	0.299608	0.395169	0.69429	0.403062	0.44259
AFY	rrBLUP	Q16	0.349113	0.485904	0.427513	0.605758	0.337196	0.441097
AFY	SVM	Q16	0.344803	0.472825	0.426339	0.613835	0.332312	0.438023
LA	RF	C16	0.29492	0.541027	0.522541	0.38364	0.444752	0.437376
IGW	rrBLUP	Q16	0.467228	0.387189	0.709113	0.584947	0.0179751	0.43329
TW	RF	Q16	0.381373	0.45123	0.541092	0.452522	0.337827	0.432809
IGW	SVM	Q16	0.435861	0.404005	0.748747	0.552913	0.020824	0.43247
GY	BRR	C17	0.457418	0.476744	0.429096	0.574837	0.197153	0.42705
IGW	SVM	C17	0.39214	0.288639	0.380245	0.674696	0.393388	0.425822
IGW	rrBLUP	C17	0.389374	0.288711	0.380982	0.671001	0.393399	0.424694
LA	rrBLUP	G18	0.36583	0.396459	0.624702	0.253117	0.465286	0.421078
LA	SVM	G18	0.365816	0.394692	0.623179	0.251718	0.463737	0.419828
GY	rrBLUP	C17	0.448342	0.465828	0.387884	0.575761	0.217118	0.418986
GY	SVM	C17	0.448341	0.461318	0.387884	0.567623	0.217281	0.416489
GY	RF	C17	0.55531	0.467374	0.4253	0.506309	0.103322	0.411523
LA	BRR	G18	0.361148	0.310934	0.618526	0.233092	0.503189	0.405378
GP	RF	Q16	0.36798	0.540401	0.260297	0.427121	0.418159	0.402792
LA	rrBLUP	C16	0.325254	0.515448	0.461445	0.312134	0.394579	0.401772
LA	SVM	C16	0.323295	0.502736	0.461967	0.31687	0.385983	0.39817
TW	RF	C17	0.286305	0.608415	0.343378	0.41566	0.334457	0.397643
LA	BRR	C16	0.297568	0.515057	0.468321	0.294944	0.40866	0.39691
GD	BRR	C17	0.345721	0.310835	0.341819	0.613848	0.348629	0.39217
GD	RF	C17	0.367781	0.402624	0.256038	0.58287	0.347811	0.391425
SC	rrBLUP	C17	0.0563513	0.178547	0.548396	0.486601	0.675169	0.389013
SC	SVM	C17	0.0460562	0.175495	0.547934	0.485848	0.675623	0.386191
GD	rrBLUP	C17	0.315635	0.345691	0.335692	0.607814	0.313217	0.38361
GD	SVM	Q16	0.49604	0.300268	0.586954	0.491199	0.0332068	0.381534
SC	BRR	C17	0.0599541	0.123419	0.559554	0.478606	0.676651	0.379637
GP	BRR	Q16	0.344167	0.562994	0.190718	0.396905	0.392753	0.377507
TW	SVM	G18	0.144349	0.428075	0.663641	0.322203	0.297572	0.371168
GP	rrBLUP	Q16	0.3535	0.545297	0.188236	0.405803	0.359504	0.370468
SC	rrBLUP	Q16	0.0508974	0.345746	0.549699	0.410806	0.468973	0.365224
SC	SVM	Q16	0.0474971	0.348894	0.545275	0.406042	0.466456	0.362833
SC	BRR	Q16	0.0584845	0.361927	0.538531	0.364124	0.483828	0.361379
FP	BRR	Q16	0.359478	0.406191	0.214025	0.423545	0.382328	0.357113
TW	rrBLUP	G18	0.144437	0.426389	0.613544	0.314804	0.281906	0.356216
FP	RF	Q16	0.308727	0.366534	0.381546	0.417386	0.297849	0.354408
GP	SVM	Q16	0.335973	0.520784	0.163876	0.419352	0.327595	0.353516
GD	SVM	C17	0.280757	0.368588	0.327717	0.528046	0.251535	0.351329
AFY	BRR	G18	0.413257	0.451896	0.425556	0.209717	0.247569	0.349599
LA	RF	G18	0.371436	0.145632	0.557339	0.172884	0.499929	0.349444
TW	BRR	G18	0.157783	0.416165	0.551372	0.339586	0.27714	0.348409
AFY	rrBLUP	G18	0.389551	0.442488	0.42399	0.206571	0.236368	0.339793
FP	rrBLUP	Q16	0.359733	0.394066	0.192794	0.437299	0.304974	0.337773
GP	BRR	C17	0.373125	0.27099	0.235624	0.346564	0.456331	0.336527
GH	RF	G18	0.304417	0.571309	0.268811	0.464763	0.0667577	0.335212
GY	RF	G18	0.172116	0.388997	0.390624	0.485509	0.232569	0.333963
AFY	SVM	G18	0.351517	0.453149	0.436926	0.186789	0.225242	0.330724
SE	rrBLUP	Q16	0.396735	0.0832467	0.469706	0.325179	0.370194	0.329012
SE	SVM	Q16	0.396118	0.0777175	0.469709	0.325996	0.373193	0.328547
AFY	RF	G18	0.469447	0.373818	0.474133	0.0847161	0.235693	0.327561
GP	SVM	C17	0.4186	0.258246	0.221026	0.300087	0.437518	0.327095
TW	SVM	C16	-0.0208743	0.384329	0.472196	0.393091	0.399655	0.325679
GP	rrBLUP	C17	0.399248	0.257983	0.227084	0.298119	0.442489	0.324985
FP	SVM	Q16	0.317288	0.386131	0.178037	0.448678	0.293185	0.324664
GY	BRR	G18	0.182155	0.442404	0.250438	0.483911	0.24837	0.321456
GY	BRR	C16	0.369371	0.363761	0.246632	0.333204	0.275029	0.317599
SC	rrBLUP	C16	0.164405	0.258256	0.613233	0.0945886	0.452167	0.31653
GY	SVM	G18	0.164471	0.448534	0.21548	0.515621	0.225438	0.313909
TW	BRR	C16	0.00798748	0.437051	0.360515	0.379356	0.381909	0.313364
SC	SVM	C16	0.161517	0.260187	0.603991	0.092675	0.448348	0.313344
SC	BRR	C16	0.15839	0.262048	0.577061	0.0865041	0.461724	0.309145
TW	rrBLUP	C16	-0.0240146	0.386271	0.40057	0.387149	0.393342	0.308663
SE	BRR	Q16	0.39027	0.0262748	0.429955	0.326613	0.369061	0.308435
GY	rrBLUP	G18	0.164462	0.448099	0.215487	0.486536	0.226722	0.308261
GY	rrBLUP	C16	0.397862	0.34043	0.23719	0.309869	0.242289	0.305528
SC	RF	C17	0.261324	0.0962558	0.454369	0.109346	0.605996	0.305458
SC	RF	Q16	-0.0732465	0.423395	0.388564	0.302628	0.461716	0.300611
GP	RF	C17	0.336351	0.298074	0.270061	0.204726	0.390239	0.29989
GH	rrBLUP	Q16	0.307993	0.164459	0.369745	0.637729	0.0130665	0.298599
GH	SVM	Q16	0.310914	0.161531	0.369453	0.638329	0.0107065	0.298187
SC	rrBLUP	G18	0.0585997	0.483939	0.258725	0.469765	0.184413	0.291088
GH	RF	C16	0.324608	0.0856444	0.414825	0.408515	0.218556	0.29043
TW	RF	G18	0.126332	0.522053	0.450316	0.280359	0.0665236	0.289117
SC	SVM	G18	0.054704	0.477337	0.255357	0.470326	0.186058	0.288756
GH	BRR	Q16	0.304206	0.159877	0.326151	0.648314	-0.00924461	0.285861
GY	SVM	C16	0.301742	0.404234	0.165338	0.264461	0.289871	0.285129
LA	BRR	Q16	0.179428	0.344481	0.457083	0.0220064	0.413753	0.28335
SE	RF	C16	0.369993	-0.0555272	0.524433	0.253769	0.311488	0.280831
LA	rrBLUP	Q16	0.175792	0.361255	0.370385	0.0472689	0.408595	0.272659
GY	RF	C16	0.342096	0.377148	0.181935	0.237366	0.223387	0.272386
LA	SVM	Q16	0.179345	0.371657	0.337381	0.0481338	0.404313	0.268166
GH	rrBLUP	C16	0.206394	0.164877	0.385273	0.563496	-0.00263063	0.263482
GH	SVM	C16	0.20655	0.163517	0.384352	0.564112	-0.0049893	0.262708
GH	BRR	C16	0.21222	0.178225	0.335225	0.581715	-0.00796764	0.259883
GY	RF	Q16	0.0880216	0.410258	0.418882	0.275268	0.100065	0.258499
GP	rrBLUP	C16	0.0823639	0.259147	0.124962	0.359394	0.463599	0.257893
GP	BRR	C16	0.067803	0.257765	0.143349	0.364895	0.453578	0.257478
FP	BRR	C16	0.226835	0.168907	0.176744	0.314063	0.3935	0.25601
FP	SVM	C17	0.504636	0.184512	0.0902627	0.371131	0.116792	0.253467
FP	BRR	C17	0.490274	0.191632	0.0667082	0.38788	0.127776	0.252854
FP	RF	C17	0.436254	0.249788	0.145159	0.314738	0.106154	0.250419
FP	rrBLUP	C17	0.498658	0.183946	0.0819424	0.380488	0.104361	0.249879
SC	RF	C16	0.220078	0.309713	0.306935	-0.00216039	0.401967	0.247307
GP	SVM	C16	0.0915497	0.263749	0.0931077	0.291061	0.495658	0.247025
FP	rrBLUP	C16	0.230786	0.190243	0.130452	0.291299	0.389157	0.246388
IGW	RF	C16	0.0289134	0.153443	0.488948	0.304658	0.249693	0.245131
SC	BRR	G18	0.0301378	0.423479	0.242723	0.322994	0.176027	0.239072
FP	SVM	C16	0.232411	0.195185	0.0930649	0.259129	0.405956	0.237149
GP	RF	C16	-0.0176089	0.28835	0.131313	0.401032	0.382044	0.237026
SE	SVM	C16	0.196054	-0.0828008	0.462344	0.401229	0.207561	0.236877
SE	rrBLUP	C16	0.194451	-0.0818344	0.46435	0.398607	0.206282	0.236371
GH	BRR	G18	0.126206	0.460234	0.207891	0.312724	0.0693528	0.235281
GY	BRR	Q16	0.116784	0.469982	0.334463	0.299682	-0.0486053	0.234461
SE	BRR	C16	0.24598	-0.110016	0.388732	0.431741	0.211596	0.233607
GH	SVM	G18	0.0924511	0.410258	0.266583	0.32985	0.0592459	0.231678
GH	rrBLUP	G18	0.0921332	0.409271	0.244854	0.332052	0.0596824	0.227599
SE	RF	Q16	0.33281	-0.191661	0.55328	0.206195	0.212646	0.222654
GY	rrBLUP	Q16	0.0952446	0.459033	0.343447	0.269985	-0.06773	0.219996
IGW	BRR	C16	0.0357815	0.144022	0.412695	0.366526	0.128637	0.217532
GP	RF	G18	0.0779198	-0.193783	0.441812	0.476087	0.280178	0.216443
GH	RF	Q16	0.216781	0.184027	0.319175	0.288613	0.0602191	0.213763
IGW	rrBLUP	C16	0.0067513	0.157625	0.419497	0.355052	0.129537	0.213693
TW	RF	C16	0.010257	0.249481	0.129277	0.313275	0.359359	0.21233
FP	RF	C16	0.221813	0.0867638	0.0435006	0.296956	0.406066	0.21102
LA	RF	Q16	0.113285	0.284476	0.350417	-0.0899175	0.3448	0.200612
SC	RF	G18	0.179291	0.321674	-0.0237918	0.246364	0.254751	0.195658
SE	rrBLUP	G18	0.0883125	0.0723839	0.404644	0.287216	0.0919882	0.188909
SE	SVM	G18	0.0912892	0.0711592	0.403858	0.287531	0.0903237	0.188832
GY	SVM	Q16	-0.00428754	0.473316	0.336746	0.196487	-0.0768355	0.185085
SE	BRR	G18	0.117996	0.0256023	0.329582	0.325649	0.109255	0.181617
SE	RF	G18	0.185195	0.211567	0.238283	0.0827362	0.147391	0.173035
FP	RF	G18	0.141095	-0.231156	0.268054	0.491722	0.172973	0.168538
GP	rrBLUP	G18	0.0406201	-0.197611	0.389306	0.444438	0.153935	0.166138
GP	BRR	G18	0.0500873	-0.202243	0.381781	0.426367	0.150166	0.161232
GP	SVM	G18	0.0387135	-0.20804	0.372509	0.437081	0.160965	0.160246
IGW	SVM	C16	-0.0330772	0.112946	0.366044	0.28531	0.0502069	0.156286
GD	SVM	C16	-0.108604	0.0892843	0.165703	0.334727	0.148686	0.125959
GD	rrBLUP	C16	-0.142264	0.0436748	0.169531	0.365814	0.130925	0.113536
GD	BRR	C16	-0.0721928	-0.0131096	0.145685	0.342978	0.155196	0.111711
GD	RF	C16	-0.0606651	-0.0435297	0.215144	0.258218	0.140485	0.10193
FP	rrBLUP	G18	0.00855709	-0.224494	0.275205	0.287565	-0.0137061	0.0666253
FP	BRR	G18	0.0240481	-0.242703	0.262036	0.294777	-0.024108	0.0628102
FP	SVM	G18	0.000649584	-0.227737	0.212007	0.297331	-0.0134553	0.0537591
GY, grain weight (kg ha-1); TW, test weight (lb bu-1); GP, grain protein (%); GH, grain hardness; GD, grain diameter (mm); IGW, individual grain weight (mg); FY, flour yield (%), SE, softness equivalence (%); FP, flour protein (%); LA, lactic acid solvent retention capacity (%); SC, sodium carbonate solvent retention capacity (%). C16, Citra 2016; Q16, Quincy 2016; C17, Citra 2017; G18, Griffin 2…

## Sheet: Table S4
Table S4: Fold-wise accuracy values of across -environment genomic selection using 4 models.
Trait	Model	Env	Fold 1	Fold 2	Fold 3	Fold 4	Fold 5	Average
AFY	BRR	C16_C17	0.488672	0.589004	0.361651	0.617739	0.487733	0.50896
AFY	RF	C16_C17	0.491057	0.589613	0.257532	0.632943	0.5502	0.504269
AFY	rrBLUP	C16_C17	0.490337	0.573999	0.349583	0.608859	0.436913	0.491938
AFY	SVM	C16_C17	0.489525	0.572985	0.345778	0.604894	0.425392	0.487715
GH	BRR	C16_C17	0.194889	0.365558	0.570287	0.668944	0.320505	0.424037
GH	RF	C16_C17	0.245721	0.293018	0.53591	0.563586	0.461602	0.419968
GH	rrBLUP	C16_C17	0.186624	0.325649	0.614144	0.667922	0.29879	0.418626
GH	SVM	C16_C17	0.18613	0.324777	0.614381	0.66818	0.296424	0.417979
TW	SVM	C16_C17	0.227812	0.34504	0.527796	0.528615	0.430156	0.411884
TW	BRR	C16_C17	0.256703	0.381926	0.47716	0.536761	0.404953	0.411501
TW	rrBLUP	C16_C17	0.22641	0.350883	0.475679	0.534429	0.42343	0.402166
SE	BRR	C16_C17	0.492282	0.123762	0.50486	0.581275	0.281241	0.396684
IGW	RF	C16_C17	0.350992	0.26907	0.428564	0.554575	0.367115	0.394063
SE	RF	C16_C17	0.506367	0.172982	0.597347	0.367413	0.314573	0.391736
IGW	BRR	C16_C17	0.336184	0.313277	0.481876	0.645785	0.176285	0.390681
SE	SVM	C16_C17	0.456905	0.104283	0.576108	0.559675	0.247249	0.388844
SE	rrBLUP	C16_C17	0.452933	0.104123	0.577601	0.559189	0.246218	0.388013
IGW	rrBLUP	C16_C17	0.31674	0.335047	0.466726	0.62499	0.148317	0.378364
SC	rrBLUP	C16_C17	0.205705	0.17553	0.61422	0.260266	0.557466	0.362637
SC	SVM	C16_C17	0.203467	0.174139	0.603263	0.257948	0.554717	0.358707
SC	BRR	C16_C17	0.195701	0.153907	0.616197	0.21761	0.573673	0.351418
TW	RF	C16_C17	0.227766	0.361337	0.31882	0.415477	0.419821	0.348644
IGW	SVM	C16_C17	0.27777	0.216472	0.484296	0.614033	-0.0157153	0.315371
GD	rrBLUP	C16_C17	0.189469	0.293301	0.409818	0.532778	0.145988	0.314271
GY	rrBLUP	C16_C17	0.284219	0.531243	0.159305	0.444713	0.138899	0.311676
LA	RF	C16_C17	0.33672	0.139057	0.615958	0.0365815	0.395156	0.304694
GD	BRR	C16_C17	0.19621	0.257274	0.417131	0.519779	0.122871	0.302653
GP	RF	C16_C17	0.137086	0.308764	0.0852203	0.432653	0.463689	0.285483
GY	BRR	C16_C17	0.249018	0.540502	0.112401	0.378255	0.133846	0.282804
SC	RF	C16_C17	0.336936	0.030567	0.402988	0.0589531	0.558743	0.277637
GP	BRR	C16_C17	0.260993	0.255402	0.165965	0.302302	0.389263	0.274785
GP	rrBLUP	C16_C17	0.26639	0.258401	0.149214	0.288577	0.381711	0.268859
GD	SVM	C16_C17	0.172597	0.266519	0.325243	0.454014	0.124867	0.268648
GY	RF	C16_C17	0.326375	0.53905	0.0995733	0.247009	0.12092	0.266585
GD	RF	C16_C17	0.200955	0.131142	0.315653	0.472872	0.129944	0.250113
GP	SVM	C16_C17	0.279182	0.258731	0.116533	0.18034	0.312464	0.22945
LA	SVM	C16_C17	0.439859	0.329825	0.323626	-0.0706475	0.0574919	0.216031
FP	RF	C16_C17	0.260528	0.162693	-0.0848633	0.380622	0.350053	0.213807
GY	SVM	C16_C17	0.0901768	0.51071	0.0564593	0.346449	0.0556382	0.211887
LA	rrBLUP	C16_C17	0.419285	0.312822	0.323562	-0.0794832	0.0758074	0.210399
LA	BRR	C16_C17	0.415069	0.305966	0.286661	-0.124933	0.100836	0.19672
FP	BRR	C16_C17	0.364821	0.159645	0.00924712	0.293057	0.119259	0.189206
FP	rrBLUP	C16_C17	0.356821	0.171653	0.0283568	0.241065	0.120469	0.183673
FP	SVM	C16_C17	0.347268	0.17972	0.0104201	0.187516	0.112413	0.167467
IGW	BRR	C16_G18	0.436318	0.473221	0.649309	0.543618	0.262326	0.472958
IGW	rrBLUP	C16_G18	0.410086	0.492179	0.654637	0.53994	0.26425	0.472219
IGW	RF	C16_G18	0.466537	0.429716	0.707854	0.349747	0.285282	0.447827
IGW	SVM	C16_G18	0.370164	0.369516	0.657007	0.478792	0.122807	0.399657
AFY	RF	C16_G18	0.428794	0.481247	0.377018	0.248419	0.389193	0.384934
GD	rrBLUP	C16_G18	0.0111323	0.333389	0.688663	0.540948	0.266488	0.368124
AFY	BRR	C16_G18	0.446962	0.496238	0.315773	0.214408	0.268456	0.348367
GD	RF	C16_G18	0.119264	0.134112	0.707979	0.434842	0.33984	0.347207
GD	BRR	C16_G18	0.0500955	0.281829	0.669526	0.520904	0.184948	0.34146
LA	RF	C16_G18	0.171727	0.4834	0.403991	0.236456	0.396811	0.338477
AFY	rrBLUP	C16_G18	0.421012	0.480784	0.294495	0.188551	0.262903	0.329549
AFY	SVM	C16_G18	0.425214	0.481481	0.267077	0.182766	0.265746	0.324457
LA	BRR	C16_G18	0.25397	0.478287	0.320019	0.13883	0.427859	0.323793
GY	BRR	C16_G18	0.426877	0.559369	0.232383	0.166125	0.220724	0.321096
GY	rrBLUP	C16_G18	0.407	0.544743	0.258579	0.153692	0.21072	0.314947
LA	rrBLUP	C16_G18	0.265316	0.46252	0.324552	0.131194	0.386798	0.314076
GD	SVM	C16_G18	-0.0400497	0.375378	0.584819	0.435215	0.213653	0.313803
LA	SVM	C16_G18	0.292364	0.450063	0.324914	0.126513	0.364658	0.311702
GY	RF	C16_G18	0.378958	0.521583	0.279848	0.253779	0.0630173	0.299437
GY	SVM	C16_G18	0.395179	0.506615	0.123248	0.185949	0.182763	0.278751
GH	RF	C16_G18	0.195145	0.46253	0.269758	0.275722	0.0865637	0.257944
GH	rrBLUP	C16_G18	0.0686554	0.482863	0.257104	0.376231	-0.00841837	0.235287
GH	SVM	C16_G18	0.0689417	0.482009	0.258004	0.375988	-0.00922296	0.235144
GH	BRR	C16_G18	0.113655	0.510293	0.194188	0.337455	0.0112737	0.233373
SC	rrBLUP	C16_G18	0.0871528	0.0980795	0.491448	0.211071	0.248241	0.227199
SC	SVM	C16_G18	0.0867804	0.101933	0.474799	0.208878	0.244019	0.223282
SC	BRR	C16_G18	0.0886856	0.102718	0.48101	0.18964	0.238163	0.220043
SC	RF	C16_G18	0.158773	0.0689343	0.253759	0.183913	0.279343	0.188944
SE	RF	C16_G18	0.409004	0.0842804	0.105802	0.0637075	0.210054	0.17457
TW	SVM	C16_G18	0.0753916	0.0174277	0.0387783	0.23895	0.431158	0.160341
TW	rrBLUP	C16_G18	0.0749149	0.0255558	-0.0307658	0.243943	0.423443	0.147418
SE	SVM	C16_G18	0.158628	0.171649	0.14492	0.201611	0.0577403	0.14691
SE	rrBLUP	C16_G18	0.156908	0.175306	0.146693	0.197961	0.0558793	0.146549
SE	BRR	C16_G18	0.192901	0.150074	0.133192	0.144449	0.0929006	0.142703
TW	BRR	C16_G18	0.00789235	0.0152166	-0.0340086	0.196035	0.409794	0.118986
TW	RF	C16_G18	-0.102193	0.110197	-0.0659544	0.19017	0.342909	0.0950257
GP	BRR	C16_G18	-0.149936	0.194424	0.0468011	-0.286472	0.276928	0.0163489
GP	rrBLUP	C16_G18	-0.163329	0.204469	-0.00970476	-0.276354	0.269708	0.00495767
GP	SVM	C16_G18	-0.151531	0.206072	-0.0377606	-0.359902	0.286903	-0.0112437
FP	rrBLUP	C16_G18	-0.188508	0.252237	-0.121087	-0.24757	0.185731	-0.0238393
FP	BRR	C16_G18	-0.177916	0.180667	-0.0915203	-0.216412	0.173938	-0.0262486
FP	SVM	C16_G18	-0.19649	0.263864	-0.135468	-0.27668	0.207495	-0.0274558
FP	RF	C16_G18	-0.267877	-0.0637588	0.0259853	-0.236764	0.247892	-0.0589044
GP	RF	C16_G18	-0.277826	0.0572263	0.115208	-0.379433	0.128566	-0.0712518
AFY	BRR	C16_Q16	0.508116	0.421557	0.393566	0.44276	0.436719	0.440544
AFY	SVM	C16_Q16	0.480308	0.421837	0.412692	0.43701	0.428178	0.436005
AFY	rrBLUP	C16_Q16	0.478613	0.421324	0.403195	0.434253	0.428603	0.433198
IGW	rrBLUP	C16_Q16	0.467069	0.277985	0.554131	0.52469	0.135611	0.391897
LA	RF	C16_Q16	0.183701	0.617731	0.540615	0.315457	0.266455	0.384792
IGW	BRR	C16_Q16	0.475253	0.229541	0.565403	0.52092	0.116429	0.381509
AFY	RF	C16_Q16	0.490511	0.417897	0.284219	0.339969	0.335543	0.373628
GD	BRR	C16_Q16	0.344509	0.270012	0.534486	0.549624	0.156723	0.371071
GD	rrBLUP	C16_Q16	0.30684	0.266989	0.533454	0.5456	0.177346	0.366046
TW	BRR	C16_Q16	0.244781	0.30988	0.559572	0.384423	0.327868	0.365305
TW	SVM	C16_Q16	0.245087	0.288485	0.553087	0.363906	0.367256	0.363564
TW	rrBLUP	C16_Q16	0.245054	0.298653	0.531116	0.366874	0.356217	0.359583
IGW	RF	C16_Q16	0.457496	0.0780177	0.616135	0.444163	0.163197	0.351802
LA	BRR	C16_Q16	0.19402	0.572789	0.369097	0.181329	0.365336	0.336514
IGW	SVM	C16_Q16	0.43953	0.176997	0.57633	0.448262	0.00959798	0.330144
GD	SVM	C16_Q16	0.297019	0.270927	0.453075	0.452146	0.158787	0.326391
LA	rrBLUP	C16_Q16	0.203762	0.564892	0.337435	0.177951	0.336322	0.324072
LA	SVM	C16_Q16	0.219723	0.545183	0.338092	0.189587	0.324137	0.323345
SC	BRR	C16_Q16	0.014319	0.260693	0.625313	0.222708	0.467833	0.318173
SC	rrBLUP	C16_Q16	0.0157508	0.26414	0.597319	0.258337	0.448696	0.316849
SC	SVM	C16_Q16	0.0141832	0.265151	0.581858	0.255277	0.446214	0.312537
GD	RF	C16_Q16	0.401358	-0.0113042	0.533033	0.412062	0.202888	0.307607
TW	RF	C16_Q16	0.286172	0.267029	0.393982	0.219409	0.354072	0.304133
SC	RF	C16_Q16	0.0793989	0.287583	0.27608	0.0651254	0.508759	0.243389
GH	rrBLUP	C16_Q16	0.215168	0.231221	0.348332	0.475701	-0.0617809	0.241728
GH	SVM	C16_Q16	0.215588	0.230034	0.346019	0.476526	-0.0635098	0.240932
SE	rrBLUP	C16_Q16	0.389723	-0.027583	0.268133	0.297117	0.145307	0.214539
SE	SVM	C16_Q16	0.390511	-0.0314489	0.266882	0.299451	0.145683	0.214216
SE	RF	C16_Q16	0.467257	-0.226578	0.404948	0.249075	0.139422	0.206825
GH	BRR	C16_Q16	0.211904	0.202459	0.204978	0.479786	-0.0746216	0.204901
GY	BRR	C16_Q16	0.360389	0.212924	0.0363289	0.541256	-0.130905	0.203999
GY	rrBLUP	C16_Q16	0.346214	0.204201	0.0637878	0.546027	-0.143746	0.203297
GY	SVM	C16_Q16	0.32113	0.243268	0.0311359	0.485186	-0.0738318	0.201378
GY	RF	C16_Q16	0.279065	0.249212	0.134047	0.427807	-0.165419	0.184942
GH	RF	C16_Q16	0.251049	0.0272706	0.280447	0.342913	0.0186461	0.184065
SE	BRR	C16_Q16	0.425614	-0.141192	0.135248	0.310586	0.140144	0.17408
FP	rrBLUP	C16_Q16	0.296997	-0.12428	-0.0148861	0.274132	0.420352	0.170463
FP	SVM	C16_Q16	0.309779	-0.124644	-0.019593	0.276217	0.40767	0.169886
GP	SVM	C16_Q16	0.279013	-0.0935382	-0.0672163	0.277444	0.401235	0.159388
FP	BRR	C16_Q16	0.297158	-0.143583	-0.0464393	0.269288	0.418765	0.159038
GP	rrBLUP	C16_Q16	0.255894	-0.0798135	-0.0639048	0.28784	0.390457	0.158095
GP	BRR	C16_Q16	0.248855	-0.0697191	-0.0738634	0.273746	0.396721	0.155148
FP	RF	C16_Q16	0.210999	-0.159364	-0.0242768	0.285357	0.299764	0.122496
GP	RF	C16_Q16	0.243739	-0.116181	-0.10148	0.20909	0.360677	0.119169
AFY	BRR	C17_C16	0.417153	0.382406	0.490766	0.41258	0.470539	0.434689
AFY	rrBLUP	C17_C16	0.410668	0.375817	0.487366	0.4179	0.465475	0.431445
AFY	SVM	C17_C16	0.404369	0.369882	0.48557	0.412684	0.469643	0.42843
AFY	RF	C17_C16	0.426539	0.250483	0.437649	0.382087	0.463905	0.392133
TW	SVM	C17_C16	0.200907	0.395214	0.359148	0.349677	0.443836	0.349757
TW	rrBLUP	C17_C16	0.19726	0.391571	0.360689	0.350846	0.445792	0.349232
TW	BRR	C17_C16	0.230361	0.377384	0.270362	0.341637	0.407402	0.325429
SC	rrBLUP	C17_C16	0.166488	0.15882	0.581844	0.17202	0.519468	0.319728
SC	SVM	C17_C16	0.16445	0.158462	0.579924	0.17125	0.518459	0.318509
SC	BRR	C17_C16	0.161757	0.160035	0.579717	0.122632	0.491793	0.303187
IGW	RF	C17_C16	0.0661924	0.199755	0.397752	0.405681	0.402356	0.294347
SC	RF	C17_C16	0.0796055	0.209298	0.455524	-0.0385738	0.64037	0.269245
GH	RF	C17_C16	0.330778	0.195987	0.290147	0.487612	-0.00677684	0.259549
GH	BRR	C17_C16	0.333574	0.182507	0.236857	0.587061	-0.0543074	0.257138
LA	RF	C17_C16	0.413176	0.364741	0.264284	0.13307	0.0936036	0.253775
GH	rrBLUP	C17_C16	0.335813	0.145435	0.254201	0.561387	-0.0344455	0.252478
GH	SVM	C17_C16	0.335545	0.144388	0.25464	0.561177	-0.0358429	0.251981
IGW	BRR	C17_C16	0.058448	0.0590645	0.409677	0.415428	0.302049	0.248933
TW	RF	C17_C16	0.212524	0.447099	0.145396	0.261155	0.177167	0.248668
SE	rrBLUP	C17_C16	0.227848	0.0105261	0.462599	0.317887	0.213627	0.246497
SE	SVM	C17_C16	0.227901	0.00813705	0.461897	0.319592	0.210816	0.245669
SE	BRR	C17_C16	0.251179	0.0137826	0.432976	0.323763	0.185186	0.241377
IGW	SVM	C17_C16	0.0159926	0.0889756	0.399921	0.389693	0.304645	0.239845
IGW	rrBLUP	C17_C16	0.0116923	0.0834446	0.400181	0.387392	0.30499	0.23754
GY	RF	C17_C16	0.338885	0.0271688	0.424866	0.260993	0.116364	0.233655
GP	BRR	C17_C16	0.106568	0.141956	0.275947	0.335427	0.258003	0.22358
SE	RF	C17_C16	0.312233	-0.0847823	0.383022	0.354068	0.142668	0.221442
GP	RF	C17_C16	0.113352	0.208148	0.298028	0.186605	0.285595	0.218346
GP	SVM	C17_C16	0.11404	0.12209	0.26978	0.340842	0.237116	0.216774
GP	rrBLUP	C17_C16	0.112504	0.119876	0.276412	0.335335	0.233652	0.215556
LA	SVM	C17_C16	0.0950969	0.387414	0.314399	0.13653	0.0430837	0.195305
GD	BRR	C17_C16	0.0444768	0.0505352	0.22792	0.400561	0.251534	0.195005
LA	rrBLUP	C17_C16	0.0953076	0.387072	0.308861	0.136529	0.0433245	0.194219
GD	RF	C17_C16	0.0841992	0.106931	0.226065	0.325523	0.213438	0.191231
GY	BRR	C17_C16	0.29758	-0.0266955	0.324897	0.238922	0.0787075	0.182682
GD	rrBLUP	C17_C16	-0.00704286	0.0478942	0.243358	0.382546	0.234011	0.180153
GD	SVM	C17_C16	0.00458599	0.0758788	0.233319	0.372592	0.197274	0.17673
LA	BRR	C17_C16	0.0721056	0.405393	0.265494	0.150785	-0.0252506	0.173705
FP	SVM	C17_C16	0.258916	0.118899	0.196521	0.28025	-0.00405039	0.170107
FP	RF	C17_C16	0.188218	0.139697	0.232825	0.175827	0.0896383	0.165241
FP	rrBLUP	C17_C16	0.233917	0.109682	0.192708	0.282841	-0.00805249	0.162219
GY	rrBLUP	C17_C16	0.229589	-0.0633131	0.315138	0.199235	0.0948974	0.155109
FP	BRR	C17_C16	0.193126	0.115164	0.163762	0.288119	-0.0073847	0.150557
GY	SVM	C17_C16	0.229593	-0.096204	0.315134	0.184387	0.0950712	0.145596
IGW	RF	C17_G18	0.49624	0.512514	0.603977	0.583559	0.359962	0.51125
AFY	BRR	C17_G18	0.455288	0.691761	0.344924	0.251323	0.292105	0.40708
IGW	rrBLUP	C17_G18	0.304577	0.450596	0.578657	0.535045	0.375507	0.448876
IGW	SVM	C17_G18	0.304156	0.450437	0.578335	0.534838	0.37424	0.448401
AFY	rrBLUP	C17_G18	0.452951	0.698752	0.344156	0.259572	0.29089	0.409264
FP	BRR	C17_G18	-0.0386455	-0.0520546	0.390628	0.246947	-0.0670619	0.0959626
AFY	SVM	C17_G18	0.424943	0.703032	0.338991	0.238606	0.313628	0.40384
GD	RF	C17_G18	0.1865	0.537034	0.516592	0.507669	0.245472	0.398654
GD	BRR	C17_G18	0.145186	0.391731	0.544007	0.558828	0.289257	0.385802
GD	rrBLUP	C17_G18	0.0977947	0.388615	0.558498	0.50153	0.290801	0.367448
AFY	RF	C17_G18	0.423705	0.565963	0.348952	0.221135	0.264378	0.364827
GD	SVM	C17_G18	0.0725851	0.426862	0.521536	0.445429	0.300449	0.353372
SC	rrBLUP	C17_G18	-0.0058691	0.43968	0.514431	0.376876	0.371598	0.339343
SC	SVM	C17_G18	-0.0096401	0.436071	0.511765	0.379172	0.372399	0.337953
GH	BRR	C17_G18	0.230662	0.559163	0.168726	0.303073	-0.0158066	0.249163
GH	RF	C17_G18	0.253202	0.548963	0.205965	0.272104	0.0247631	0.260999
SC	RF	C17_G18	0.074983	0.314818	0.372932	0.177475	0.347289	0.257499
GP	BRR	C17_G18	-0.152958	0.067037	0.4006	0.0171145	0.104673	0.0872932
GY	RF	C17_G18	0.207043	0.255831	0.392433	0.251083	0.0922983	0.239738
GH	rrBLUP	C17_G18	0.183133	0.554783	0.179386	0.290519	-0.0136992	0.238824
GH	SVM	C17_G18	0.183231	0.554088	0.178751	0.290085	-0.0147718	0.238277
TW	SVM	C17_G18	0.118578	-0.00631472	0.289462	0.263763	0.46842	0.226782
TW	rrBLUP	C17_G18	0.113953	-0.00927151	0.291905	0.259995	0.464429	0.224202
GY	BRR	C17_G18	0.158365	0.256266	0.38042	0.225655	0.0659089	0.217323
GY	rrBLUP	C17_G18	0.135003	0.230156	0.325548	0.224946	0.0639339	0.195917
GY	SVM	C17_G18	0.135001	0.213451	0.325553	0.229398	0.0638423	0.193449
IGW	BRR	C17_G18	0.364979	0.463257	0.574029	0.555378	0.374884	0.466506
SE	SVM	C17_G18	0.152104	0.267491	0.164169	0.030744	0.0891311	0.140728
SE	rrBLUP	C17_G18	0.151196	0.269019	0.164838	0.0285189	0.0898298	0.14068
LA	BRR	C17_G18	-0.0736436	0.435411	-0.154371	0.140341	0.0468044	0.0789083
SE	RF	C17_G18	0.170846	0.115846	0.145945	0.0467084	0.0625188	0.108373
LA	SVM	C17_G18	-0.0339819	0.45166	-0.133714	0.126771	0.101344	0.102416
LA	rrBLUP	C17_G18	-0.0331279	0.451042	-0.139668	0.126481	0.101611	0.101268
FP	SVM	C17_G18	-0.0563613	-0.0420739	0.395493	0.293061	-0.091145	0.0997948
SC	BRR	C17_G18	-0.00602953	0.424454	0.545076	0.297777	0.275258	0.307307
FP	rrBLUP	C17_G18	-0.0469167	-0.0505635	0.386702	0.295838	-0.107524	0.095507
LA	RF	C17_G18	0.183387	0.324124	-0.0950124	0.0278032	0.0275278	0.0935658
SE	BRR	C17_G18	0.163182	0.246196	0.145871	0.0294442	0.0695514	0.130849
GP	rrBLUP	C17_G18	-0.159386	0.0521552	0.412986	0.0330811	0.0824542	0.0842582
GP	SVM	C17_G18	-0.155521	0.0540942	0.414871	0.0272018	0.0755521	0.0832395
TW	BRR	C17_G18	0.123416	-0.0550078	0.214498	0.221281	0.444451	0.189728
TW	RF	C17_G18	-0.0575603	-0.160187	0.10837	0.175235	0.289784	0.0711283
GP	RF	C17_G18	-0.128718	-0.0459128	0.30974	-0.0475001	-0.0409089	0.00933998
FP	RF	C17_G18	-0.0743521	-0.127115	0.386262	0.183794	-0.348276	0.00406253
IGW	RF	C17_Q16	0.599597	0.261811	0.479736	0.553541	0.347005	0.448338
IGW	BRR	C17_Q16	0.555931	0.254644	0.576405	0.496828	0.322322	0.441226
AFY	SVM	C17_Q16	0.524089	0.416715	0.37384	0.448805	0.441054	0.440901
AFY	rrBLUP	C17_Q16	0.550763	0.415394	0.371463	0.435194	0.417439	0.438051
GD	RF	C17_Q16	0.559407	0.323253	0.392107	0.609946	0.29276	0.435494
AFY	BRR	C17_Q16	0.562561	0.414159	0.359032	0.422512	0.404925	0.432638
IGW	rrBLUP	C17_Q16	0.549549	0.252927	0.589395	0.465125	0.303128	0.432025
IGW	SVM	C17_Q16	0.548116	0.245282	0.587001	0.464997	0.303405	0.42976
GD	BRR	C17_Q16	0.507073	0.327841	0.508665	0.505089	0.280198	0.425773
GD	rrBLUP	C17_Q16	0.481111	0.356968	0.519801	0.478159	0.263324	0.419873
TW	SVM	C17_Q16	0.426662	0.242575	0.618427	0.324205	0.437422	0.409858
AFY	RF	C17_Q16	0.602482	0.290219	0.390852	0.378542	0.381553	0.40873
TW	rrBLUP	C17_Q16	0.42294	0.235058	0.620569	0.323614	0.438681	0.408173
GD	SVM	C17_Q16	0.464972	0.31255	0.51937	0.439369	0.232869	0.393826
SC	rrBLUP	C17_Q16	0.0916417	0.365621	0.628211	0.428163	0.445175	0.391762
TW	BRR	C17_Q16	0.414695	0.23417	0.580506	0.322891	0.401218	0.390696
SC	SVM	C17_Q16	0.0869774	0.363458	0.627949	0.428648	0.444378	0.390282
SC	BRR	C17_Q16	0.0701729	0.333603	0.667724	0.368973	0.426049	0.373304
SC	RF	C17_Q16	0.089714	0.401581	0.532934	0.205891	0.402961	0.326616
TW	RF	C17_Q16	0.355095	0.228732	0.510631	0.310718	0.222814	0.325598
GH	rrBLUP	C17_Q16	0.273082	0.113653	0.123174	0.459789	-0.112311	0.171477
GH	SVM	C17_Q16	0.272785	0.113153	0.123117	0.459525	-0.113759	0.170964
GH	RF	C17_Q16	0.325114	0.0382564	0.111802	0.387955	-0.0458944	0.163447
GH	BRR	C17_Q16	0.270568	0.103684	0.0651423	0.449991	-0.125396	0.152798
SE	rrBLUP	C17_Q16	0.317026	-0.1332	0.28723	0.18195	0.0545427	0.14151
SE	SVM	C17_Q16	0.318065	-0.13512	0.286432	0.183182	0.052787	0.141069
LA	RF	C17_Q16	0.147128	0.305334	0.0855137	0.189299	-0.0488276	0.135689
SE	BRR	C17_Q16	0.337617	-0.163118	0.22279	0.189464	0.0373991	0.12483
GP	SVM	C17_Q16	0.226544	-0.138458	-0.0750939	0.112327	0.258821	0.0768279
GP	rrBLUP	C17_Q16	0.218717	-0.145909	-0.071355	0.108991	0.257002	0.0734892
FP	SVM	C17_Q16	0.320529	-0.229954	-0.0329882	0.065625	0.204054	0.0654532
SE	RF	C17_Q16	0.290805	-0.308523	0.135388	0.237793	-0.0339981	0.064293
FP	rrBLUP	C17_Q16	0.31627	-0.23433	-0.0401323	0.0730661	0.200576	0.0630899
GP	BRR	C17_Q16	0.210882	-0.162267	-0.0774413	0.0823814	0.244016	0.0595143
LA	SVM	C17_Q16	-0.169126	0.227438	0.181017	0.0343066	0.0235152	0.0594303
LA	rrBLUP	C17_Q16	-0.168466	0.226492	0.175212	0.035055	0.0236535	0.0583892
FP	BRR	C17_Q16	0.316765	-0.241803	-0.0735515	0.0813579	0.197598	0.0560732
LA	BRR	C17_Q16	-0.20769	0.188032	0.130923	0.0423209	-0.0409502	0.0225273
GP	RF	C17_Q16	0.09315	-0.0948837	-0.120576	-0.0934035	0.165126	-0.0101173
GY	RF	C17_Q16	0.180443	-0.180379	-0.147022	0.214547	-0.147803	-0.0160426
FP	RF	C17_Q16	0.179971	-0.245043	-0.102704	-0.0659262	0.0390669	-0.038927
GY	BRR	C17_Q16	0.0474858	-0.121709	-0.142928	0.172914	-0.22103	-0.0530535
GY	rrBLUP	C17_Q16	0.00660145	-0.133341	-0.133713	0.12032	-0.24453	-0.0769324
GY	SVM	C17_Q16	0.00659365	-0.13015	-0.133719	0.109094	-0.244675	-0.0785713
AFY	BRR	G18_C16	0.271212	0.414891	0.511512	0.27349	0.334217	0.361064
AFY	RF	G18_C16	0.275346	0.448836	0.482973	0.244718	0.325463	0.355467
AFY	rrBLUP	G18_C16	0.244844	0.413631	0.505119	0.273155	0.305369	0.348424
AFY	SVM	G18_C16	0.220493	0.387065	0.492362	0.265766	0.267445	0.326626
IGW	SVM	G18_C16	0.201434	0.463074	0.422906	0.261895	0.176734	0.305209
IGW	rrBLUP	G18_C16	0.199681	0.448267	0.425772	0.261946	0.17843	0.302819
IGW	BRR	G18_C16	0.202567	0.404646	0.424406	0.294389	0.170789	0.299359
IGW	RF	G18_C16	0.236954	0.384188	0.383792	0.249739	0.23974	0.298883
GY	BRR	G18_C16	0.349235	0.229231	0.223365	0.343868	0.224339	0.274008
GY	rrBLUP	G18_C16	0.365548	0.236314	0.211561	0.349581	0.180442	0.268689
LA	rrBLUP	G18_C16	0.229067	0.183896	0.395822	0.127633	0.401272	0.267538
LA	SVM	G18_C16	0.229662	0.183775	0.396367	0.126228	0.400864	0.267379
LA	BRR	G18_C16	0.215164	0.137888	0.444515	0.091629	0.445394	0.266918
GY	SVM	G18_C16	0.365556	0.227072	0.211562	0.341457	0.174993	0.264128
GH	RF	G18_C16	0.320388	0.0590425	0.395236	0.510652	-0.0165445	0.253755
SC	SVM	G18_C16	0.077776	0.286596	0.266147	0.174548	0.427528	0.246519
SC	rrBLUP	G18_C16	0.0761247	0.285385	0.270647	0.173475	0.424064	0.245939
SC	BRR	G18_C16	0.0959474	0.27297	0.28833	0.0925668	0.472919	0.244547
GD	BRR	G18_C16	0.201225	0.393414	0.178251	0.315018	0.109021	0.239386
GD	rrBLUP	G18_C16	0.175777	0.435332	0.168739	0.286662	0.103166	0.233935
GH	BRR	G18_C16	0.218862	0.119403	0.284701	0.501628	-0.0462653	0.215666
GH	rrBLUP	G18_C16	0.204756	0.0562925	0.294017	0.478816	-0.034077	0.199961
GH	SVM	G18_C16	0.204841	0.0578163	0.294361	0.471058	-0.0340051	0.198814
GY	RF	G18_C16	0.324652	0.0940246	0.116372	0.261622	0.162435	0.191821
LA	RF	G18_C16	0.235857	0.0272564	0.19838	0.0258831	0.416812	0.180838
GD	RF	G18_C16	0.162822	0.261883	0.166112	0.279397	0.0321799	0.180479
SE	RF	G18_C16	0.166389	-0.0813907	0.553506	0.073109	0.10319	0.162961
TW	SVM	G18_C16	0.0695376	0.0337021	0.37073	0.290043	0.0378852	0.16038
GD	SVM	G18_C16	0.322689	0.203297	0.0780907	0.194856	-0.0570211	0.148382
SE	BRR	G18_C16	0.18001	-0.147039	0.441218	0.178322	0.0714713	0.144797
TW	rrBLUP	G18_C16	0.0686938	0.0404349	0.288662	0.297232	0.0154923	0.142103
SC	RF	G18_C16	0.090779	0.238277	-0.170516	0.115403	0.399143	0.134617
TW	BRR	G18_C16	0.0617883	0.0200248	0.269082	0.317437	-0.0331054	0.127045
SE	SVM	G18_C16	0.120418	-0.147066	0.416464	0.123552	0.0493723	0.112548
SE	rrBLUP	G18_C16	0.120321	-0.146683	0.414592	0.121968	0.0485325	0.111746
TW	RF	G18_C16	0.131856	0.059974	0.0566618	0.334908	-0.139348	0.0888104
GP	RF	G18_C16	-0.209363	0.32125	0.0974023	0.0734764	0.132844	0.083122
GP	BRR	G18_C16	-0.156083	0.188707	0.151218	0.18349	0.012743	0.076015
GP	rrBLUP	G18_C16	-0.177011	0.155178	0.177314	0.177981	-0.0328256	0.0601272
GP	SVM	G18_C16	-0.178468	0.140086	0.128399	0.14142	-0.0360883	0.0390697
FP	BRR	G18_C16	-0.13648	0.26377	0.178513	0.0717338	-0.334768	0.0085538
FP	RF	G18_C16	-0.198953	0.253483	-0.03805	0.0638653	-0.100565	-0.00404386
FP	SVM	G18_C16	-0.141588	0.184181	0.188145	0.0657977	-0.353516	-0.011396
FP	rrBLUP	G18_C16	-0.143796	0.174391	0.21231	0.0541268	-0.359591	-0.0125118
AFY	BRR	G18_C17	0.49858	0.464474	0.387388	0.600275	0.497693	0.489682
AFY	rrBLUP	G18_C17	0.473448	0.459106	0.403842	0.59411	0.482691	0.482639
AFY	SVM	G18_C17	0.446395	0.417685	0.442726	0.581178	0.440491	0.465695
AFY	RF	G18_C17	0.412609	0.398952	0.365215	0.430027	0.565552	0.434471
IGW	RF	G18_C17	0.435761	0.408028	0.382973	0.511479	0.353048	0.418258
IGW	BRR	G18_C17	0.347577	0.409176	0.480219	0.519274	0.31	0.413249
GH	RF	G18_C17	0.37311	0.187135	0.573659	0.584182	0.311798	0.405977
IGW	SVM	G18_C17	0.319366	0.412297	0.49793	0.47667	0.296578	0.400568
IGW	rrBLUP	G18_C17	0.318255	0.414144	0.495086	0.475636	0.298608	0.400346
GH	BRR	G18_C17	0.278697	0.171509	0.550933	0.582737	0.323474	0.38147
GD	BRR	G18_C17	0.242809	0.501402	0.382213	0.502266	0.207161	0.36717
SC	rrBLUP	G18_C17	0.174702	0.301322	0.260283	0.467062	0.584827	0.357639
SC	SVM	G18_C17	0.171272	0.305408	0.256999	0.465358	0.587454	0.357298
GD	rrBLUP	G18_C17	0.220274	0.50055	0.390896	0.475592	0.190355	0.355533
GH	rrBLUP	G18_C17	0.267111	0.0842788	0.556161	0.566939	0.25346	0.34559
GH	SVM	G18_C17	0.266741	0.0862375	0.552256	0.559352	0.253544	0.343626
SC	BRR	G18_C17	0.154411	0.285639	0.264372	0.387061	0.617322	0.341761
GD	RF	G18_C17	0.258214	0.385325	0.324047	0.506909	0.151163	0.325132
SE	RF	G18_C17	0.371854	0.0589409	0.575934	0.324077	0.100862	0.286334
SC	RF	G18_C17	0.0887313	0.436702	-0.0283458	0.320372	0.469571	0.257406
TW	SVM	G18_C17	0.334137	0.133079	0.240906	0.376177	0.185322	0.253924
SE	BRR	G18_C17	0.393544	-0.118799	0.545185	0.358368	0.0467441	0.245008
GD	SVM	G18_C17	0.145181	0.246695	0.401683	0.355827	0.0734942	0.244576
TW	rrBLUP	G18_C17	0.33026	0.146071	0.172123	0.381496	0.166349	0.23926
TW	BRR	G18_C17	0.313936	0.144016	0.147995	0.40254	0.151262	0.23195
GY	RF	G18_C17	0.294676	0.409061	0.385971	0.134558	-0.153311	0.214191
GY	BRR	G18_C17	0.281449	0.436812	0.219739	0.0344556	0.0567694	0.205845
GY	rrBLUP	G18_C17	0.251017	0.397234	0.206536	0.050622	0.0826203	0.197606
GP	RF	G18_C17	0.300854	0.0708286	0.338475	0.160243	0.104605	0.195001
SE	SVM	G18_C17	0.344193	-0.170388	0.529563	0.303816	-0.0480757	0.191822
SE	rrBLUP	G18_C17	0.340539	-0.171285	0.528663	0.302561	-0.0481874	0.190458
GY	SVM	G18_C17	0.251023	0.370417	0.206534	-0.031405	0.0918874	0.177691
FP	RF	G18_C17	0.245415	0.230886	0.201018	0.0924259	0.0150425	0.156957
TW	RF	G18_C17	0.127684	0.303216	0.00135742	0.278379	-0.0306673	0.135994
LA	rrBLUP	G18_C17	0.429547	-0.130218	0.359697	-0.159866	0.129221	0.125676
FP	BRR	G18_C17	0.253694	0.270816	0.137964	0.00869225	-0.0451315	0.125207
LA	SVM	G18_C17	0.429985	-0.131745	0.359038	-0.162383	0.12669	0.124317
GP	BRR	G18_C17	0.239418	-0.00400862	0.136328	0.194117	0.00738197	0.114647
GP	rrBLUP	G18_C17	0.23375	-0.0273668	0.226827	0.158144	-0.0260544	0.11306
FP	rrBLUP	G18_C17	0.235	0.159865	0.213912	0.00970534	-0.082964	0.107104
LA	BRR	G18_C17	0.407826	-0.174848	0.314385	-0.237587	0.158464	0.0936481
FP	SVM	G18_C17	0.240415	0.158252	0.106411	-0.0482268	-0.0662431	0.0781217
GP	SVM	G18_C17	0.247791	-0.0445656	0.102789	0.0458001	-0.032092	0.0639446
LA	RF	G18_C17	0.29526	-0.156612	0.0894236	-0.22823	0.14943	0.0298545
IGW	RF	G18_Q16	0.503372	0.47099	0.461064	0.608123	0.311344	0.470978
IGW	BRR	G18_Q16	0.500366	0.449852	0.551519	0.559301	0.269133	0.466034
IGW	SVM	G18_Q16	0.479406	0.46976	0.592256	0.537948	0.250543	0.465983
IGW	rrBLUP	G18_Q16	0.480831	0.467222	0.58851	0.538248	0.254136	0.465789
GD	BRR	G18_Q16	0.472075	0.515488	0.47987	0.630371	0.180262	0.455613
GD	rrBLUP	G18_Q16	0.446235	0.530306	0.494684	0.600082	0.186334	0.451528
GD	RF	G18_Q16	0.406271	0.352311	0.425632	0.603398	0.206931	0.398909
LA	rrBLUP	G18_Q16	0.211054	0.24656	0.61371	0.164459	0.435321	0.334221
LA	SVM	G18_Q16	0.210907	0.24602	0.614429	0.163473	0.434513	0.333868
GD	SVM	G18_Q16	0.315023	0.274251	0.445732	0.513259	0.0928313	0.328219
LA	BRR	G18_Q16	0.22306	0.216374	0.622667	0.129406	0.437898	0.325881
SC	rrBLUP	G18_Q16	0.00626695	0.412112	0.38344	0.392742	0.391544	0.317221
SC	SVM	G18_Q16	0.00573743	0.410106	0.380829	0.39285	0.392424	0.31639
TW	SVM	G18_Q16	0.212383	0.23453	0.480432	0.471402	0.161245	0.311998
TW	rrBLUP	G18_Q16	0.215216	0.247384	0.420447	0.466736	0.136401	0.297237
TW	BRR	G18_Q16	0.206527	0.29366	0.377604	0.536508	0.0603745	0.294935
SC	BRR	G18_Q16	-0.0201049	0.386971	0.359143	0.318982	0.420575	0.293113
LA	RF	G18_Q16	0.200353	0.199588	0.449327	0.0694882	0.440069	0.271765
AFY	RF	G18_Q16	0.443121	0.199967	0.285884	0.176633	0.220944	0.26531
AFY	rrBLUP	G18_Q16	0.360063	0.228114	0.294689	0.140812	0.247954	0.254326
AFY	BRR	G18_Q16	0.382952	0.217644	0.288962	0.123246	0.256232	0.253807
AFY	SVM	G18_Q16	0.320239	0.212231	0.304905	0.142744	0.242851	0.244594
SC	RF	G18_Q16	0.132262	0.313258	0.0753324	0.164662	0.470042	0.231111
TW	RF	G18_Q16	0.13602	0.230789	0.238799	0.546411	-0.115031	0.207397
GY	rrBLUP	G18_Q16	0.206422	0.35699	0.0636979	0.501684	-0.0979617	0.206166
GY	BRR	G18_Q16	0.182727	0.341277	0.0607896	0.525659	-0.104986	0.201093
GY	SVM	G18_Q16	0.206425	0.352396	0.0636925	0.44475	-0.0899442	0.195464
GY	RF	G18_Q16	0.0595058	0.375017	0.0428186	0.371733	-0.161395	0.137536
GH	SVM	G18_Q16	0.208263	0.165386	0.057588	0.234883	0.000601544	0.133344
GH	rrBLUP	G18_Q16	0.208344	0.164787	0.0458475	0.244049	0.00196259	0.132998
GH	RF	G18_Q16	0.378808	-0.0465038	0.130699	0.306605	-0.109659	0.13199
GH	BRR	G18_Q16	0.194855	0.152188	0.0318349	0.278196	-0.0430837	0.122798
SE	rrBLUP	G18_Q16	0.196929	-0.0593151	0.291681	0.0647148	0.028362	0.104474
SE	SVM	G18_Q16	0.199488	-0.06219	0.293812	0.0651236	0.0254874	0.104344
SE	BRR	G18_Q16	0.243945	-0.0907062	0.277578	0.0583299	0.0317284	0.104175
SE	RF	G18_Q16	0.237429	-0.203962	0.508084	0.0368449	-0.0748496	0.100709
GP	BRR	G18_Q16	-0.0517358	0.0571168	0.00413018	-0.0340425	0.216567	0.0384071
GP	RF	G18_Q16	-0.0820858	-0.103462	0.0808049	-0.0347097	0.326362	0.0373819
GP	rrBLUP	G18_Q16	-0.0639492	0.0497802	0.00752508	-0.0421231	0.172422	0.024731
GP	SVM	G18_Q16	-0.0622098	0.0416403	-0.0507246	-0.0616583	0.187878	0.0109851
FP	SVM	G18_Q16	-0.0697123	0.00340544	0.0262626	-0.138455	-0.150932	-0.0658862
FP	RF	G18_Q16	-0.082677	-0.133	-0.0889677	-0.175097	0.102641	-0.0754201
FP	rrBLUP	G18_Q16	-0.0836715	-0.0213154	-0.0140231	-0.186053	-0.151811	-0.0913747
FP	BRR	G18_Q16	-0.0949406	-0.0308035	-0.00178171	-0.184397	-0.153679	-0.0931202
AFY	BRR	Q16_C16	0.438473	0.525912	0.32996	0.496163	0.36327	0.430756
AFY	rrBLUP	Q16_C16	0.431552	0.556738	0.299304	0.486737	0.362392	0.427345
AFY	RF	Q16_C16	0.429076	0.453842	0.327909	0.506234	0.398827	0.423178
AFY	SVM	Q16_C16	0.421642	0.554926	0.265197	0.482186	0.360405	0.416871
IGW	RF	Q16_C16	0.215948	0.291929	0.478549	0.359237	0.273476	0.323828
LA	BRR	Q16_C16	0.231449	0.311211	0.436141	0.0957944	0.473486	0.309616
LA	rrBLUP	Q16_C16	0.243001	0.322219	0.412126	0.0949851	0.471815	0.308829
LA	SVM	Q16_C16	0.240143	0.344793	0.389524	0.0966797	0.465951	0.307418
SC	rrBLUP	Q16_C16	0.188671	0.249875	0.463592	0.131066	0.490656	0.304772
SC	SVM	Q16_C16	0.184606	0.251306	0.457163	0.125724	0.489708	0.301701
TW	BRR	Q16_C16	0.135846	0.214338	0.439575	0.342653	0.363032	0.299089
TW	SVM	Q16_C16	0.132425	0.177983	0.487859	0.314295	0.352699	0.293052
SC	BRR	Q16_C16	0.15716	0.269786	0.469897	0.103297	0.458056	0.291639
TW	rrBLUP	Q16_C16	0.127166	0.17009	0.478521	0.317292	0.357761	0.290166
IGW	BRR	Q16_C16	0.16078	0.202504	0.488181	0.379896	0.177179	0.281708
IGW	rrBLUP	Q16_C16	0.143811	0.213032	0.485112	0.368111	0.145931	0.271199
TW	RF	Q16_C16	0.265415	0.331038	0.245938	0.293477	0.199704	0.267114
IGW	SVM	Q16_C16	0.117805	0.226942	0.468334	0.344591	0.147523	0.261039
GD	RF	Q16_C16	0.181036	0.253032	0.331383	0.338359	0.104703	0.241703
GH	rrBLUP	Q16_C16	0.233961	-0.0145301	0.409164	0.633558	-0.0567607	0.241079
GH	SVM	Q16_C16	0.240007	-0.0180471	0.408761	0.633063	-0.0596102	0.240835
GH	BRR	Q16_C16	0.222524	0.00500863	0.3912	0.628003	-0.0518437	0.238978
GD	BRR	Q16_C16	0.132756	0.212719	0.318849	0.314645	0.16273	0.22834
GD	rrBLUP	Q16_C16	0.141689	0.211127	0.31097	0.297834	0.170626	0.226449
GP	RF	Q16_C16	0.184975	0.00444339	0.24491	0.447611	0.173288	0.211045
LA	RF	Q16_C16	0.231407	0.206979	0.191209	-0.00322363	0.415947	0.208464
SC	RF	Q16_C16	0.163499	0.286094	0.204536	-0.0951958	0.466882	0.205163
GH	RF	Q16_C16	0.200536	-0.0941046	0.453759	0.384421	0.0404863	0.19702
GP	SVM	Q16_C16	0.176472	0.00794353	0.186798	0.371364	0.199659	0.188447
FP	SVM	Q16_C16	0.29499	0.00849548	0.108434	0.360029	0.162381	0.186866
SE	rrBLUP	Q16_C16	0.0919122	-0.347061	0.559318	0.382234	0.230011	0.183283
SE	SVM	Q16_C16	0.0918694	-0.354916	0.560285	0.380039	0.230886	0.181633
GD	SVM	Q16_C16	0.17855	0.0883835	0.298239	0.257999	0.0781053	0.180255
GY	BRR	Q16_C16	0.0584446	0.28243	0.168163	0.150829	0.22384	0.176741
FP	rrBLUP	Q16_C16	0.303818	-0.0324063	0.109448	0.344622	0.153189	0.175734
SE	BRR	Q16_C16	0.088545	-0.39979	0.554341	0.361007	0.256429	0.172106
GP	BRR	Q16_C16	0.171009	-0.0200253	0.171648	0.364595	0.159936	0.169433
GY	rrBLUP	Q16_C16	0.0772861	0.264437	0.172839	0.12766	0.202306	0.168906
GP	rrBLUP	Q16_C16	0.16755	-0.0375653	0.171144	0.349995	0.184729	0.167171
FP	BRR	Q16_C16	0.296279	-0.0478099	0.111217	0.319123	0.121043	0.15997
GY	SVM	Q16_C16	0.0093024	0.251465	0.146089	0.1383	0.187971	0.146625
GY	RF	Q16_C16	0.0897569	0.176271	0.0537915	0.0469204	0.342532	0.141855
FP	RF	Q16_C16	0.220274	-0.109843	0.0775859	0.370464	0.0315045	0.117997
SE	RF	Q16_C16	0.00249012	-0.404098	0.542656	0.216529	0.223313	0.116178
AFY	RF	Q16_C17	0.449343	0.659726	0.18101	0.723992	0.621257	0.527066
AFY	BRR	Q16_C17	0.409168	0.640427	0.224237	0.711948	0.53338	0.503832
AFY	rrBLUP	Q16_C17	0.412282	0.632677	0.206536	0.71463	0.515083	0.496242
AFY	SVM	Q16_C17	0.403073	0.631981	0.193407	0.696164	0.516277	0.48818
IGW	RF	Q16_C17	0.369762	0.402524	0.432173	0.684635	0.389389	0.455696
TW	BRR	Q16_C17	0.317022	0.420282	0.473928	0.636638	0.418899	0.453354
IGW	BRR	Q16_C17	0.358312	0.405097	0.535863	0.684197	0.245328	0.44576
TW	SVM	Q16_C17	0.299178	0.383869	0.501439	0.615498	0.37903	0.435803
TW	rrBLUP	Q16_C17	0.296635	0.379182	0.488044	0.618778	0.381853	0.432898
IGW	rrBLUP	Q16_C17	0.340346	0.393161	0.534268	0.68197	0.214601	0.432869
SC	rrBLUP	Q16_C17	0.258968	0.261206	0.531681	0.42671	0.639682	0.423649
IGW	SVM	Q16_C17	0.29699	0.392239	0.548915	0.655476	0.217347	0.422193
SC	SVM	Q16_C17	0.250723	0.260892	0.526898	0.422228	0.635919	0.419332
SC	BRR	Q16_C17	0.252955	0.270644	0.511498	0.397689	0.638828	0.414323
GD	BRR	Q16_C17	0.334755	0.463254	0.424962	0.585519	0.246936	0.411085
TW	RF	Q16_C17	0.353198	0.424937	0.281654	0.590873	0.394657	0.409064
GD	rrBLUP	Q16_C17	0.317358	0.484272	0.428116	0.576379	0.236465	0.408518
GD	RF	Q16_C17	0.293897	0.516743	0.337973	0.603366	0.26497	0.40339
GD	SVM	Q16_C17	0.291413	0.344302	0.388424	0.52638	0.183433	0.34679
GH	BRR	Q16_C17	0.144173	0.139123	0.515546	0.617916	0.141801	0.311712
GH	SVM	Q16_C17	0.184212	0.0956468	0.514454	0.652311	0.0908702	0.307499
GH	rrBLUP	Q16_C17	0.177777	0.0981008	0.51438	0.653663	0.0933794	0.30746
SC	RF	Q16_C17	0.279274	0.16174	0.266103	0.193637	0.616945	0.30354
GH	RF	Q16_C17	0.17101	0.18718	0.517761	0.333169	0.255868	0.292998
SE	rrBLUP	Q16_C17	0.257125	-0.216955	0.577237	0.440881	0.0428283	0.220223
SE	SVM	Q16_C17	0.258754	-0.22516	0.577687	0.433482	0.0446698	0.217886
SE	BRR	Q16_C17	0.249154	-0.21862	0.542313	0.347274	0.0918363	0.202392
SE	RF	Q16_C17	0.174593	-0.147276	0.534406	0.261946	0.0998505	0.184704
GP	RF	Q16_C17	-0.058951	-0.254849	0.306142	0.553843	0.233486	0.155934
LA	SVM	Q16_C17	0.383907	0.0125136	0.234103	-0.185891	0.0239075	0.0937081
FP	RF	Q16_C17	-0.0617387	-0.30214	0.118308	0.529063	0.139919	0.0846824
LA	rrBLUP	Q16_C17	0.360632	-0.0178018	0.243431	-0.187594	0.0239533	0.0845241
FP	SVM	Q16_C17	-0.0121906	-0.135132	0.0544976	0.389422	0.0666114	0.0726416
GP	SVM	Q16_C17	-0.117635	-0.280647	0.24194	0.410074	0.0852507	0.0677966
LA	BRR	Q16_C17	0.357907	-0.0510202	0.257531	-0.26651	0.0304046	0.0656625
GP	rrBLUP	Q16_C17	-0.108753	-0.321226	0.227296	0.42803	0.0907982	0.063229
FP	rrBLUP	Q16_C17	-0.00806631	-0.195383	0.0595637	0.387641	0.0656479	0.0618805
GP	BRR	Q16_C17	-0.11946	-0.33301	0.221702	0.426458	0.0825404	0.0556459
FP	BRR	Q16_C17	-0.0181134	-0.23952	0.053279	0.390065	0.0108937	0.0393208
LA	RF	Q16_C17	0.226406	-0.190156	0.133478	-0.352607	-0.00329878	-0.0372354
GY	RF	Q16_C17	0.00627527	0.223451	-0.175467	-0.17062	-0.218154	-0.0669028
GY	BRR	Q16_C17	-0.148819	0.104072	-0.0589301	-0.159286	-0.153792	-0.0833511
GY	rrBLUP	Q16_C17	-0.156583	0.0869777	-0.0686504	-0.178972	-0.140636	-0.0915727
GY	SVM	Q16_C17	-0.206282	0.0687956	-0.10503	-0.225568	-0.128734	-0.119364
IGW	BRR	Q16_G18	0.353869	0.540106	0.76461	0.687146	0.180062	0.505159
IGW	RF	Q16_G18	0.416009	0.491636	0.6817	0.615515	0.28078	0.497128
IGW	rrBLUP	Q16_G18	0.333866	0.550834	0.759988	0.672477	0.107078	0.484849
IGW	SVM	Q16_G18	0.299981	0.547448	0.784832	0.65819	0.109722	0.480035
GD	BRR	Q16_G18	0.215881	0.556651	0.705107	0.623348	0.174872	0.455172
GD	RF	Q16_G18	0.251273	0.583689	0.670453	0.602368	0.16521	0.454599
GD	rrBLUP	Q16_G18	0.20104	0.548431	0.720268	0.61451	0.124026	0.441655
LA	RF	Q16_G18	0.398829	0.365921	0.515423	0.124953	0.560063	0.393038
GD	SVM	Q16_G18	0.193252	0.389511	0.644904	0.592813	0.0541163	0.374919
LA	BRR	Q16_G18	0.336965	0.344946	0.476507	0.139307	0.562677	0.37208
LA	SVM	Q16_G18	0.388939	0.384752	0.398715	0.128967	0.497727	0.35982
LA	rrBLUP	Q16_G18	0.36682	0.362096	0.429065	0.128108	0.512746	0.359767
AFY	BRR	Q16_G18	0.336446	0.599535	0.0164364	0.314061	0.120763	0.277449
SC	rrBLUP	Q16_G18	0.0556128	0.277497	0.422358	0.347353	0.267985	0.274161
SC	SVM	Q16_G18	0.0516989	0.28151	0.419429	0.342127	0.265418	0.272037
TW	RF	Q16_G18	-0.00896859	0.121995	0.439551	0.337329	0.415027	0.260987
AFY	rrBLUP	Q16_G18	0.282661	0.556209	0.0107188	0.301985	0.143211	0.258957
TW	rrBLUP	Q16_G18	0.04812	0.120211	0.382549	0.369796	0.359422	0.25602
SC	BRR	Q16_G18	0.0553919	0.27716	0.450747	0.283326	0.212705	0.255866
TW	SVM	Q16_G18	0.0481317	0.124168	0.38585	0.36434	0.354281	0.255354
AFY	RF	Q16_G18	0.382245	0.428804	0.0977708	0.286879	0.0764255	0.254425
AFY	SVM	Q16_G18	0.285081	0.542525	-0.013846	0.300574	0.146589	0.252184
TW	BRR	Q16_G18	0.0329584	0.160996	0.349575	0.33006	0.387151	0.252148
GY	RF	Q16_G18	0.0363897	0.432675	0.181496	0.266341	0.317987	0.246978
SC	RF	Q16_G18	0.0601979	0.181418	0.30282	0.305625	0.267979	0.223608
GY	BRR	Q16_G18	-0.0644813	0.463469	0.123787	0.270423	0.22077	0.202793
GY	rrBLUP	Q16_G18	-0.0465769	0.452097	0.137347	0.2955	0.169173	0.201508
GY	SVM	Q16_G18	-0.130271	0.50216	0.0925705	0.312374	0.145982	0.184563
GH	RF	Q16_G18	0.153331	0.478351	0.191391	0.0650411	-0.0311529	0.171392
GH	rrBLUP	Q16_G18	0.122031	0.274692	0.130236	0.353882	-0.104552	0.155258
GH	SVM	Q16_G18	0.121174	0.273562	0.130673	0.352565	-0.106253	0.154344
GH	BRR	Q16_G18	0.133013	0.279003	0.0791856	0.320473	-0.082253	0.145884
SE	rrBLUP	Q16_G18	0.109518	-0.0692221	0.0772256	0.212686	0.268412	0.119724
SE	SVM	Q16_G18	0.108796	-0.0770083	0.0735832	0.211143	0.269132	0.117129
SE	BRR	Q16_G18	0.104346	-0.0732643	-0.00353287	0.20242	0.284	0.102794
GP	RF	Q16_G18	0.216526	0.106002	-0.138555	0.0470854	0.219882	0.0901881
SE	RF	Q16_G18	0.169029	-0.0927439	0.0401475	-0.0576029	0.285368	0.0688396
FP	RF	Q16_G18	0.286142	0.0395631	-0.342536	0.0610569	0.154993	0.0398438
GP	rrBLUP	Q16_G18	0.167506	-0.0179674	-0.352163	0.0691483	0.128428	-0.0010095
GP	BRR	Q16_G18	0.158899	-0.0181283	-0.355576	0.0564579	0.13005	-0.00565953
GP	SVM	Q16_G18	0.145646	-0.0625064	-0.368017	0.0717189	0.12798	-0.0170355
FP	BRR	Q16_G18	0.093193	-0.070231	-0.4962	0.0877259	0.0928128	-0.0585399
FP	rrBLUP	Q16_G18	0.100205	-0.0802529	-0.494798	0.0930883	0.0683711	-0.0626774
FP	SVM	Q16_G18	0.0853007	-0.106657	-0.491205	0.0994958	0.0652929	-0.0695544
GY, grain weight (kg ha-1); TW, test weight (lb bu-1); GP, grain protein (%); GH, grain hardness; GD, grain diameter (mm); IGW, individual grain weight (mg); FY, flour yield (%), SE, softness equivalence (%); FP, flour protein (%); LA, lactic acid solvent retention capacity (%); SC, sodium carbonate solvent retention capacity (%). C16, Citra 2016; Q16, Quincy 2016; C17, Citra 2017; G18, Griffin 2…
